# Supplementary material for: Development and validation of a metabolite index for obstructive sleep apnea across race/ethnicities
Source: Sci Rep. 2022 Dec 16;12:21805. doi: 10.1038/s41598-022-26321-9 (PMC9758170; doi:10.1038/s41598-022-26321-9)
Supplement: Supplementary file 1 — Supplementary Information 1. [file 41598_2022_26321_MOESM1_ESM.txt]

# Define paramters
param<-list(
  input_path="input", # folder where the supplemental_tables.xlsx is saved
  output_path="output", # folder where the output will be saved
  metab_file_path="input/metab.csv", # path for the metabolomic data
  which_score="osa_both_coeff", # options: "osa_both_coeff","ahi_both_coeff","osa_female_coeff","ahi_female_coeff","osa_male_coeff","ahi_male_coeff" 
  to_rank_normalize=TRUE,
  use_discovery_dataset_mean_sd=FALSE
)

# Function to rank normalize var
rank_normalisation<-function(x){
  qnorm((rank(x,na.last="keep")-0.5)/length(x))
}

# install packages
library_list<-c("readxl","dplyr","purrr")
lapply(library_list, require, character.only = TRUE)

# read in the coefficients
met_index_coeff<-read_excel(path = paste0(param$input_path,"/Supplementary_File_2.xlsx"),sheet="suppl.tbl18", skip = 1, n_max = 209)%>%
  dplyr::select(metabolite,param$which_score)
zscore_param<-read_excel(path = paste0(param$input_path,"/Supplementary_File_2.xlsx"),sheet="suppl.tbl19", skip = 1)%>%
  dplyr::mutate(var=gsub("score","coeff",var))

#read in metabolomics data
metab_file_raw<-read.csv(paste0(param$metab_file_path))
if (param$to_rank_normalize==T){
  metab_file<-as.data.frame(apply(metab_file_raw[,colnames(metab_file_raw)%in%met_index_coeff$metabolite],2,rank_normalisation))
} else {
  metab_file<-metab_file_raw
}

# calculate OSA and AHI MRS
metab_index<- purrr::map2_dfr(.x=metab_file[met_index_coeff$metabolite], .y=met_index_coeff[,param$which_score], ~(.x * .y)) %>% 
  dplyr::mutate(metab_index_sum = rowSums(., na.rm = TRUE)) 

zscore_param_vector<-data.frame(mean=rep(zscore_param[which(zscore_param$var==param$which_score),"mean"],nrow(metab_file)),
                                sd=rep(zscore_param[which(zscore_param$var==param$which_score),"sd"],nrow(metab_file)))
if (param$use_discovery_dataset_mean_sd==T){
  # z score the sum using the discovery study population mean and sd
  metab_index$met_index_zscore<-(metab_index$metab_index_sum-zscore_param_vector$mean)/zscore_param_vector$sd
} else {
  metab_index[,c("met_index_zscore")]<-metab_index[,c("metab_index_sum")]%>%scale()
}

# combine the non-metabolite columns with the metabolite index 
if (nrow(metab_file)==nrow(metab_index)){
  metab_index<-cbind(metab_file[,!colnames(metab_file)%in%met_index_coeff$metabolite],metab_index[,c("metab_index_sum","met_index_zscore")])
} else {
  print("Review missing values in the metabolite file")
}

# export the score
write.csv(metab_index,file=paste0(param$output_path,"/",param$which_score,"_score.csv"))
