# Supplementary material for: Development and validation of a metabolite index for obstructive sleep apnea across race/ethnicities
Source: Sci Rep. 2022 Dec 16;12:21805. doi: 10.1038/s41598-022-26321-9 (PMC9758170; doi:10.1038/s41598-022-26321-9)
Supplement: Supplementary file 2 — Supplementary Tables. [file 41598_2022_26321_MOESM2_ESM.xlsx]

## Sheet: suppl.tbl1
Supplementray Table S1. Mapping between MESA and HCHS/SOL Metabolomics Platform.
MESA_method	Compound	Metabolon_SOL	RefMet_NAME	HMDBv4_ID	Selection	HCHS:Dropped in by QC	HCHS:Dichotomized
HIL-pos	HIL_QI106	1-(1-enyl-palmitoyl)-2-arachidonoyl-GPC (P-16:0/20:4)*	PC(P-36:4)/PC(O-36:5)	HMDB0011221
C8-pos	C8_TF06	1-(1-enyl-palmitoyl)-2-arachidonoyl-GPC (P-16:0/20:4)*	PC(P-36:4)/PC(O-36:5)	HMDB0011220	higher skewness (drop)
C8-pos	C8_TF05	1-(1-enyl-palmitoyl)-2-arachidonoyl-GPC (P-16:0/20:4)*	PC(P-36:4)/PC(O-36:5)	HMDB0011221	higher skewness (drop)
HIL-pos	HIL_QI107	1-(1-enyl-palmitoyl)-2-arachidonoyl-GPE (P-16:0/20:4)*	PE(P-36:4)/PE(O-36:5)	HMDB0011410
C8-pos	C8_QI71	1-(1-enyl-palmitoyl)-2-arachidonoyl-GPE (P-16:0/20:4)*	PE(P-36:4)/PE(O-36:5)	HMDB0011410	higher skewness (drop)
HIL-pos	HIL_QI94	1-(1-enyl-palmitoyl)-2-linoleoyl-GPC (P-16:0/18:2)*	PC(P-34:2)/PC(O-34:3)	HMDB0011211
C8-pos	C8_QI43	1-(1-enyl-palmitoyl)-2-linoleoyl-GPC (P-16:0/18:2)*	PC(P-34:2)/PC(O-34:3)	HMDB0011211	higher skewness (drop)
HIL-pos	HIL_QI91	1-(1-enyl-palmitoyl)-2-linoleoyl-GPE (P-16:0/18:2)*	PE(P-34:1)/PE(O-34:2)	HMDB0008952
C8-pos	C8_QI70	1-(1-enyl-palmitoyl)-2-linoleoyl-GPE (P-16:0/18:2)*	PE(P-34:1)/PE(O-34:2)	HMDB0008952	higher skewness (drop)
C8-pos	C8_QI44	1-(1-enyl-palmitoyl)-2-oleoyl-GPC (P-16:0/18:1)*	PC(P-34:1)/PC(O-34:2)	HMDB0011210
HIL-pos	HIL_QI52	1-(1-enyl-palmitoyl)-GPC (P-16:0)*	LPC(P-16:0)/LPC(O-16:1)	NA
HIL-pos	HIL_QI110	1-(1-enyl-stearoyl)-2-arachidonoyl-GPE (P-18:0/20:4)*	PE(P-38:4)/PE(O-38:5)	HMDB0011386
C8-pos	C8_QI78	1-(1-enyl-stearoyl)-2-arachidonoyl-GPE (P-18:0/20:4)*	PE(P-38:4)/PE(O-38:5)	HMDB0011386	higher skewness (drop)
HIL-pos	HIL_QI102	1-(1-enyl-stearoyl)-2-linoleoyl-GPE (P-18:0/18:2)*	PE(P-36:2)/PE(O-36:3)	HMDB0011441
C8-pos	C8_QI73	1-(1-enyl-stearoyl)-2-linoleoyl-GPE (P-18:0/18:2)*	PE(P-36:2)/PE(O-36:3)	HMDB0011441	higher skewness (drop)
C8-pos	C8_QI74	1-(1-enyl-stearoyl)-2-oleoyl-GPE (P-18:0/18:1)	PE(P-36:1)/PE(O-36:2)	HMDB0009082
C8-pos	C8_QI30	1,2-dilinoleoyl-GPC (18:2/18:2)	PC(36:4)	HMDB0008138
C8-pos	C8_TF02	1,2-dilinoleoyl-GPC (18:2/18:2)	PC(36:4)	HMDB0007983	higher skewness (drop)
HIL-pos	HIL_QI105	1,2-dilinoleoyl-GPE (18:2/18:2)*	PE(36:4)	HMDB0008937			Dichotomized
C8-pos	C8_QI59	1,2-dilinoleoyl-GPE (18:2/18:2)*	PE(36:4)	HMDB0008937	higher skewness (drop)		Dichotomized
C8-pos	C8_QI24	1,2-dipalmitoyl-GPC (16:0/16:0)	PC(32:0)	HMDB0007871
Amide-neg	AMID_QI1	1,5-anhydroglucitol (1,5-AG)	1,5-Anhydrosorbitol	HMDB0062641
HIL-pos	HIL_QI2	1,7-dimethylurate	1,7-Dimethyluric acid	HMDB0011103
HIL-pos	HIL_QI72	1-arachidonoyl-GPC (20:4n6)*	LPC(20:4)	HMDB0010395
C8-pos	C8_QI09	1-arachidonoyl-GPC (20:4n6)*	LPC(20:4)	HMDB0010395	higher skewness (drop)
HIL-pos	HIL_QI73	1-arachidonoyl-GPE (20:4n6)*	LPE(20:4)	HMDB0011517	higher skewness (drop)
C8-pos	C8_QI16	1-arachidonoyl-GPE (20:4n6)*	LPE(20:4)	HMDB0011517
HIL-pos	HIL_QI71	1-linolenoyl-GPC (18:3)*	LPC(18:3)	HMDB0010387
C8-pos	C8_QI10	1-linolenoyl-GPC (18:3)*	LPC(18:3)	HMDB0010387	higher skewness (drop)
C8-pos	C8_QI34	1-linoleoyl-2-arachidonoyl-GPC (18:2/20:4n6)*	PC(38:6)	HMDB0007991
C8-pos	C8_QI05	1-linoleoyl-GPA (18:2)*	LPC(18:2)	HMDB0010386
HIL-pos	HIL_QI65	1-linoleoyl-GPE (18:2)*	LPE(18:2)	HMDB0011507	higher skewness (drop)
C8-pos	C8_QI13	1-linoleoyl-GPE (18:2)*	LPE(18:2)	HMDB0011507
HIL-pos	HIL_TF1	1-methylguanidine	Methylguanidine	HMDB0001522		Dropped due to high missingness
HIL-pos	HIL_TF2	1-methylhistamine	1-Methylhistamine	HMDB0000898
HIL-pos	HIL_TF3	1-methylhistidine	1-Methylhistidine	HMDB0000001
HIL-pos	HIL_QI6	1-methylnicotinamide	1-Methyl nicotinamide	HMDB0000699
HIL-pos	HIL_QI59	1-oleoyl-GPC (18:1)	LPC(18:1)	HMDB0002815
C8-pos	C8_QI06	1-oleoyl-GPC (18:1)	LPC(18:1)	HMDB0002815	higher skewness (drop)
HIL-pos	HIL_QI62	1-oleoyl-GPE (18:1)	LPE(18:1)	HMDB0011506	higher skewness (drop)
C8-pos	C8_QI14	1-oleoyl-GPE (18:1)	LPE(18:1)	HMDB0011506
HIL-pos	HIL_QI96	1-palmitoleoyl-2-linolenoyl-GPC (16:1/18:3)*	PC(34:4)	HMDB0007883	higher skewness (drop)
C8-pos	C8_QI25	1-palmitoleoyl-2-linolenoyl-GPC (16:1/18:3)*	PC(34:4)	HMDB0007883
C8-pos	C8_QI138	1-palmitoleoylglycerol (16:1)*	MG(16:1)	HMDB0011565
HIL-pos	HIL_QI51	1-palmitoleoyl-GPC (16:1)*	LPC(16:1)	HMDB0010383	higher skewness (drop)
C8-pos	C8_QI03	1-palmitoleoyl-GPC (16:1)*	LPC(16:1)	HMDB0010383
C8-pos	C8_TF08	1-palmitoyl-2-arachidonoyl-GPI (16:0/20:4)*	PI(36:4)	HMDB0009789
HIL-pos	HIL_QI89	1-palmitoyl-2-linoleoyl-GPC (16:0/18:2)	PC(34:2)	HMDB0007973	higher skewness (drop)
HIL-pos	HIL_QI88	1-palmitoyl-2-linoleoyl-GPC (16:0/18:2)	PC(34:2)	HMDB0007973	higher missingness(drop)
C8-pos	C8_QI27	1-palmitoyl-2-linoleoyl-GPC (16:0/18:2)	PC(34:2)	HMDB0007973
HIL-pos	HIL_QI90	1-palmitoyl-2-linoleoyl-GPE (16:0/18:2)	PE(34:2)	HMDB0008928
C8-pos	C8_QI57	1-palmitoyl-2-linoleoyl-GPE (16:0/18:2)	PE(34:2)	HMDB0008928	higher missingness(drop)
C8-pos	C8_QI83	1-palmitoyl-2-linoleoyl-GPI (16:0/18:2)	PI(34:2)	HMDB0009784
C8-pos	C8_QI28	1-palmitoyl-2-oleoyl-GPC (16:0/18:1)	PC(34:1)	HMDB0007972
C8-pos	C8_QI23	1-palmitoyl-2-palmitoleoyl-GPC (16:0/16:1)*	PC(32:1)	HMDB0007873
C8-pos	C8_QI29	1-palmitoyl-2-stearoyl-GPC (16:0/18:0)	PC(34:0)	HMDB0007970
C8-pos	C8_QI04	1-palmitoyl-GPC (16:0)	LPC(16:0)	HMDB0010382
HIL-pos	HIL_QI49	1-palmitoyl-GPE (16:0)	LPE(16:0)	HMDB0011503
C8-pos	C8_QI12	1-palmitoyl-GPE (16:0)	LPE(16:0)	HMDB0011503	higher skewness (drop)
C8-pos	C8_QI35	1-stearoyl-2-arachidonoyl-GPC (18:0/20:4)	PC(38:4)	HMDB0008048
HIL-pos	HIL_QI108	1-stearoyl-2-arachidonoyl-GPE (18:0/20:4)	PE(38:4)	HMDB0009003
C8-pos	C8_QI66	1-stearoyl-2-arachidonoyl-GPE (18:0/20:4)	PE(38:4)	HMDB0009003	higher skewness (drop)
HIL-pos	HIL_QI98	1-stearoyl-2-linoleoyl-GPC (18:0/18:2)*	PC(36:2)	HMDB0008039	higher skewness (drop)
C8-pos	C8_QI32	1-stearoyl-2-linoleoyl-GPC (18:0/18:2)*	PC(36:2)	HMDB0008039
HIL-pos	HIL_QI99	1-stearoyl-2-linoleoyl-GPE (18:0/18:2)*	PE(36:2)	HMDB0008994
C8-pos	C8_QI61	1-stearoyl-2-linoleoyl-GPE (18:0/18:2)*	PE(36:2)	HMDB0008994	higher skewness (drop)
C8-pos	C8_QI33	1-stearoyl-2-oleoyl-GPC (18:0/18:1)	PC(36:1)	HMDB0008038
C8-pos	C8_QI62	1-stearoyl-2-oleoyl-GPE (18:0/18:1)	PE(36:1)	HMDB0008993
HIL-pos	HIL_QI55	1-stearoyl-GPC (18:0)	LPC(18:0)	HMDB0010384
C8-pos	C8_QI07	1-stearoyl-GPC (18:0)	LPC(18:0)	HMDB0010384	higher skewness (drop)
HIL-pos	HIL_QI56	1-stearoyl-GPE (18:0)	LPE(18:0)	HMDB0011130	higher skewness (drop)
C8-pos	C8_QI15	1-stearoyl-GPE (18:0)	LPE(18:0)	HMDB0011130
HIL-pos	HIL_QI7	2-aminooctanoate	2-Aminooctanoic acid	HMDB0000991	higher skewness (drop)
HIL-pos	HIL_TF38	2-aminooctanoate	2-Aminooctanoic acid	HMDB0000991
Amide-neg	AMID_QI2	2'-deoxyuridine	Deoxyuridine	HMDB0000012
Amide-neg	AMID_QI4	2-hydroxyglutarate	2-Hydroxyglutaric acid	HMDB0000694
HIL-pos	HIL_TF7	3-(N-acetyl-L-cystein-S-yl) acetaminophen	3-(N-Acetyl-L-cystein-S-yl) acetaminophen	NA		Dropped due to high missingness
Amide-neg	AMID_QI6	3-hydroxybutyrate (BHBA)	3-Hydroxybutyric acid	HMDB0000357
HIL-pos	HIL_TF26	3-hydroxybutyrylcarnitine (1)	CAR(4:0(OH))	HMDB0013127
Amide-neg	AMID_QI38	3-indoxyl sulfate	Indoxyl sulfate	HMDB0000682
Amide-neg	AMID_QI5	3-methyl-2-oxobutyrate	Ketoisovaleric acid	HMDB0000019
HIL-pos	HIL_QI10	3-methylhistidine	3-Methylhistidine	HMDB0000479
HIL-pos	HIL_QI11	3-methylxanthine	3-Methylxanthine	HMDB0001886
HIL-pos	HIL_QI187	3-ureidopropionate	Ureidopropionic acid	HMDB0000026
HIL-pos	HIL_QI12	4-acetamidobutanoate	4-Acetamidobutanoic acid	HMDB0003681
HIL-pos	HIL_QI21	4-acetamidophenol	Acetaminophen	HMDB0001859		Dropped due to high missingness
HIL-pos	HIL_QI22	4-acetamidophenylglucuronide	p-Acetamidophenylglucuronide	HMDB0010316		Dropped due to high missingness
Amide-neg	AMID_QI40	4-methyl-2-oxopentanoate	Ketoleucine	HMDB0000695
HIL-pos	HIL_QI15	5-acetylamino-6-amino-3-methyluracil	5-Acetylamino-6-amino-3-methyluracil	HMDB0004400
HIL-pos	HIL_TF50	5-methylthioadenosine (MTA)	5'-Methylthioadenosine	HMDB0001173
HIL-pos	HIL_QI206	5-methyluridine (ribothymidine)	Ribothymidine	HMDB0000884
Amide-neg	AMID_QI62	5-oxoproline	Pyroglutamic acid	HMDB0000267
HIL-pos	HIL_QI19	7-methylguanine	7-Methylguanine	HMDB0000897
HIL-pos	HIL_QI20	7-methylxanthine	7-Methylxanthine	HMDB0001991
HIL-pos	HIL_TF22	acetylcarnitine (C2)	CAR(2:0)	HMDB0000201
Amide-neg	AMID_QI9	aconitate [cis or trans]	cis-Aconitic acid	HMDB0000072
HIL-pos	HIL_QI26	adenosine	Adenosine	HMDB0000050
Amide-neg	AMID_QI20	adenosine 3',5'-cyclic monophosphate (cAMP)	3',5' cyclic AMP	HMDB0000058			Dichotomized
HIL-pos	HIL_QI28	alanine	Alanine	HMDB0000161
Amide-neg	AMID_QI12	allantoin	Allantoin	HMDB0000462
Amide-neg	AMID_QI11	alpha-ketoglutarate	Oxoglutaric acid	HMDB0002467
Amide-neg	AMID_QI13	arachidonate (20:4n6)	Arachidonic acid	HMDB0001043
HIL-pos	HIL_QI32	arginine	Arginine	HMDB0000517
Amide-neg	AMID_QI14	aspartate	Aspartic acid	HMDB0000191
HIL-pos	HIL_QI34	atenolol	Atenolol	HMDB0001924		Dropped due to high missingness
C8-pos	C8_QI107	behenoyl sphingomyelin (d18:1/22:0)*	SM(d18:1/22:0)	HMDB0012103
HIL-pos	HIL_QI35	betaine	Betaine	HMDB0000043
Amide-neg	AMID_QI16	bilirubin (Z,Z)	Bilirubin	HMDB0000054
HIL-pos	HIL_QI36	bilirubin (Z,Z)	Bilirubin	HMDB0000054	higher skewness (drop)
HIL-pos	HIL_QI37	biliverdin	Biliverdin	HMDB0001008
HIL-pos	HIL_QI117	butyrylcarnitine (C4)	CAR(4:0)	HMDB0002013
HIL-pos	HIL_QI132	caffeine	Caffeine	HMDB0001847
C8-pos	C8_QI319	campesterol	campesterol	HMDB0002869			Dichotomized
HIL-pos	HIL_QI133	carnitine	Carnitine	HMDB0000062
HIL-pos	HIL_QI79	cerotoylcarnitine (C26)*	CAR(26:0)	HMDB0006347
C8-pos	C8_QI321	cholesterol	cholesterol	HMDB0000067
HIL-pos	HIL_QI134	choline	Choline	HMDB0000097
HIL-pos	HIL_TF63	choline phosphate	Choline phosphate	HMDB0001565
HIL-pos	HIL_QI135	cinnamoylglycine	Cinnamoylglycine	HMDB0011621
Amide-neg	AMID_QI18	citrate	Citric acid	HMDB0000094
Amide-neg	AMID_QI19	citrulline	Citrulline	HMDB0000904
HIL-pos	HIL_QI136	citrulline	Citrulline	HMDB0000904	higher skewness (drop)
HIL-pos	HIL_TF32	cortisol	Cortisol	HMDB0000063
HIL-pos	HIL_TF33	cortisone	Cortisone	HMDB0002802
HIL-pos	HIL_TF34	cotinine	Cotinine	HMDB0001046			Dichotomized
HIL-pos	HIL_TF35	creatine	Creatine	HMDB0000064
HIL-pos	HIL_TF36	creatinine	Creatinine	HMDB0000562
HIL-pos	HIL_TF37	cystine	Cystine	HMDB0000192
HIL-pos	HIL_QI39	decanoylcarnitine (C10)	CAR(10:0)	HMDB0000651
HIL-pos	HIL_TF19	deoxycarnitine	3-Dehydroxycarnitine	HMDB0039059
HIL-pos	HIL_QI92	diacylglycerol (16:1/18:2 [2], 16:0/18:3 [1])*	DG(34:3)	HMDB0007132			Dichotomized
C8-pos	C8_QI150	diacylglycerol (16:1/18:2 [2], 16:0/18:3 [1])*	DG(34:3)	HMDB0007132	higher missingness, redundant ion(drop)		Dichotomized
C8-pos	C8_QI149	diacylglycerol (16:1/18:2 [2], 16:0/18:3 [1])*	DG(34:3)	HMDB0007132	higher missingness(drop)		Dichotomized
HIL-pos	HIL_TF15	dimethylarginine (SDMA + ADMA)	Dimethylarginine	HMDB0001539
HIL-pos	HIL_QI144	dimethylglycine	Dimethylglycine	HMDB0000092
Amide-neg	AMID_QI23	docosahexaenoate (DHA; 22:6n3)	DHA	HMDB0062579
HIL-pos	HIL_QI145	ectoine	Ectoine	NA
Amide-neg	AMID_QI24	eicosapentaenoate (EPA; 20:5n3)	EPA	HMDB0001999
Amide-neg	AMID_QI25	fumarate	Fumaric acid	HMDB0000134
HIL-pos	HIL_QI146	gabapentin	Gabapentin	HMDB0005015		Dropped due to high missingness
Amide-neg	AMID_QI22	gluconate	Gluconic acid	HMDB0000625
Amide-neg	AMID_QI26	glucose	Glucose	HMDB0000122
Amide-neg	AMID_QI27	glutamate	Glutamic acid	HMDB0003339
HIL-pos	HIL_QI147	glutamate	Glutamic acid	HMDB0000148	higher skewness (drop)
HIL-pos	HIL_QI148	glutamine	Glutamine	HMDB0000641
HIL-pos	HIL_TF29	glutarylcarnitine (C5-DC)	CAR(DC5:0)	HMDB0013130
Amide-neg	AMID_QI28	glycerate	Glyceric acid	HMDB0000139
Amide-neg	AMID_QI29	glycerol 3-phosphate	sn-Glycero-3-phosphate	HMDB0000126
HIL-pos	HIL_TF16	glycerophosphorylcholine (GPC)	sn-Glycero-3-phosphocholine	HMDB0000086
HIL-pos	HIL_TF41	glycine	Glycine	HMDB0000123
Amide-neg	AMID_QI30	glycochenodeoxycholate	Glycochenodeoxycholic acid	HMDB0000637
Amide-neg	AMID_QI31	glycocholate	Glycocholic acid	HMDB0000138
HIL-pos	HIL_QI150	glycocholate	Glycocholic acid	HMDB0000138	higher missingness(drop)
HIL-pos	HIL_TF30	hexanoylcarnitine (C6)	CAR(6:0)	HMDB0000705
Amide-neg	AMID_QI33	hippurate	Hippuric acid	HMDB0000714	higher skewness (drop)
HIL-pos	HIL_QI153	hippurate	Hippuric acid	HMDB0000714
HIL-pos	HIL_TF42	histidine	Histidine	HMDB0000177
HIL-pos	HIL_TF43	homoarginine	Homoarginine	HMDB0000670
HIL-pos	HIL_QI155	homocitrulline	Homocitrulline	HMDB0000679
HIL-pos	HIL_QI156	hydroxycotinine	trans-3-Hydroxycotinine	HMDB0001390			Dichotomized
HIL-pos	HIL_TF45	hypotaurine	Hypotaurine	HMDB0000965
Amide-neg	AMID_QI34	hypoxanthine	Hypoxanthine	HMDB0000157	higher skewness (drop)
HIL-pos	HIL_QI158	hypoxanthine	Hypoxanthine	HMDB0000157
Amide-neg	AMID_QI35	indole-3-carboxylic acid	Indole-3-carboxylic acid	HMDB0003320
Amide-neg	AMID_QI37	indolepropionate	3-Indolepropionic acid	HMDB0002302
Amide-neg	AMID_QI39	inosine	Inosine	HMDB0000195
HIL-pos	HIL_QI161	inosine	Inosine	HMDB0000195	higher missingness(drop)
HIL-pos	HIL_TF47	isoleucine	Isoleucine	HMDB0000172
HIL-pos	HIL_QI219	I-urobilinogen	Urobilinogen	HMDB0004158			Dichotomized
Amide-neg	AMID_QI41	kynurenate	Kynurenic acid	HMDB0000715	higher skewness (drop)
HIL-pos	HIL_QI163	kynurenate	Kynurenic acid	HMDB0000715
Amide-neg	AMID_QI42	kynurenine	Kynurenine	HMDB0000684
Amide-neg	AMID_QI43	lactate	Lactic acid	HMDB0000190
HIL-pos	HIL_QI40	laurylcarnitine (C12)	CAR(12:0)	HMDB0002250
HIL-pos	HIL_TF48	leucine	Leucine	HMDB0000687
HIL-pos	HIL_TF49	leucylglycine	Leu-Gly	HMDB0028929
Amide-neg	AMID_QI44	linoleate (18:2n6)	Linoleic acid	HMDB0000673
HIL-pos	HIL_QI165	linoleoyl ethanolamide	Linoleoyl-EA	HMDB0012252
HIL-pos	HIL_QI64	linoleoylcarnitine (C18:2)*	CAR(18:2)	HMDB0006469
HIL-pos	HIL_QI104	linoleoyl-linoleoyl-glycerol (18:2/18:2) [1]*	DG(36:4)	HMDB0007248
C8-pos	C8_QI166	linoleoyl-linoleoyl-glycerol (18:2/18:2) [1]*	DG(36:4)	HMDB0007248	redundant ion (drop)
C8-pos	C8_QI165	linoleoyl-linoleoyl-glycerol (18:2/18:2) [1]*	DG(36:4)	HMDB0007248	higher missingness(drop)
Amide-neg	AMID_QI82	lisinopril	Lisinopril	HMDB0001938		Dropped due to high missingness
HIL-pos	HIL_QI166	lysine	Lysine	HMDB0000182
Amide-neg	AMID_QI45	malate	Malic acid	HMDB0000744
HIL-pos	HIL_QI167	metformin	Metformin	HMDB0001921		Dropped due to high missingness
HIL-pos	HIL_QI168	methionine	Methionine	HMDB0000696
HIL-pos	HIL_QI169	methionine sulfoxide	Methionine sulfoxide	HMDB0002005
HIL-pos	HIL_QI170	metoprolol	Metoprolol	HMDB0001932		Dropped due to high missingness
HIL-pos	HIL_QI171	metronidazole	Metronidazole	HMDB0015052		Dropped due to high missingness
HIL-pos	HIL_QI45	myristoleoylcarnitine (C14:1)*	CAR(14:1)	HMDB0002014
HIL-pos	HIL_QI42	myristoylcarnitine (C14)	CAR(14:0)	HMDB0005066			Dichotomized
HIL-pos	HIL_TF51	N('1)-acetylspermidine	N1-Acetylspermidine	HMDB0001276
HIL-pos	HIL_QI174	N1-Methyl-2-pyridone-5-carboxamide	N1-Methyl-2-pyridone-5-carboxamide	HMDB0004193
HIL-pos	HIL_QI3	N1-methyladenosine	1-Methyladenosine	HMDB0003331
HIL-pos	HIL_QI175	N4-acetylcytidine	N4-Acetylcytidine	HMDB0005923
HIL-pos	HIL_TF52	N6,N6,N6-trimethyllysine	N-6-Trimethyllysine	HMDB0001325
HIL-pos	HIL_QI216	N6,N6,N6-trimethyllysine	N-6-Trimethyllysine	HMDB0001325	higher skewness (drop)
HIL-pos	HIL_QI176	N6-acetyllysine	N6-Acetyllysine	HMDB0000206
Amide-neg	AMID_QI47	N-acetylalanine	N-Acetylalanine	HMDB0000766	higher skewness (drop)
HIL-pos	HIL_TF55	N-acetylalanine	N-Acetylalanine	HMDB0000766
HIL-pos	HIL_TF53	N-acetylarginine	N-Acetylarginine	HMDB0004620
Amide-neg	AMID_QI48	N-acetylaspartate (NAA)	N-Acetylaspartic acid	HMDB0000812
HIL-pos	HIL_QI178	N-acetylaspartate (NAA)	N-Acetylaspartic acid	HMDB0000812	higher skewness (drop)
HIL-pos	HIL_TF13	N-acetylglutamate	N-Acetylglutamic acid	HMDB0001138
Amide-neg	AMID_QI50	N-acetylglutamine	N-Acetylglutamine	HMDB0006029
HIL-pos	HIL_TF14	N-acetylglycine	N-Acetylglycine	HMDB0000532
HIL-pos	HIL_QI179	N-acetylhistidine	N-Acetylhistidine	HMDB0032055
HIL-pos	HIL_TF56	N-acetylmethionine	N-Acetylmethionine	HMDB0011745
HIL-pos	HIL_TF58	N-acetylphenylalanine	N-Acetylphenylalanine	HMDB0000512
HIL-pos	HIL_QI182	N-acetylputrescine	N-Acetylputrescine	HMDB0002064
HIL-pos	HIL_TF57	N-acetylserine	N-Acetylserine	HMDB0002931
HIL-pos	HIL_QI181	N-alpha-acetylornithine	N-Acetylornithine	HMDB0003357			Dichotomized
HIL-pos	HIL_QI189	nicotinamide	Niacinamide	HMDB0001406
HIL-pos	HIL_QI191	N-methylproline	N-Methyl-proline	NA
Amide-neg	AMID_QI54	N-oleoylserine	N-Oleoyl serine	CAS:107743-37-3
HIL-pos	HIL_QI48	N-palmitoyl-sphingosine (d18:1/16:0)	Cer(d18:1/16:0)	HMDB0004949
C8-pos	C8_QI95	N-palmitoyl-sphingosine (d18:1/16:0)	Cer(d18:1/16:0)	HMDB0004949	higher skewness (drop)
HIL-pos	HIL_QI130	octanoylcarnitine (C8)	CAR(8:0)	HMDB0000791
HIL-pos	HIL_QI109	oleoyl-arachidonoyl-glycerol (18:1/20:4) [1]*	DG(38:5)	HMDB0007199
C8-pos	C8_QI168	oleoyl-arachidonoyl-glycerol (18:1/20:4) [1]*	DG(38:5)	HMDB0007199	higher skewness, redundant ion (drop)
C8-pos	C8_QI167	oleoyl-arachidonoyl-glycerol (18:1/20:4) [1]*	DG(38:5)	HMDB0007199	higher skewness (drop)
HIL-pos	HIL_QI58	oleoylcarnitine (C18:1)	CAR(18:1)	HMDB0005065
HIL-pos	HIL_QI101	oleoyl-linoleoyl-glycerol (18:1/18:2) [1]	DG(36:3)	HMDB0007219
C8-pos	C8_QI158	oleoyl-linoleoyl-glycerol (18:1/18:2) [1]	DG(36:3)	HMDB0007219	higher skewness, redundant ion (drop)
C8-pos	C8_QI157	oleoyl-linoleoyl-glycerol (18:1/18:2) [1]	DG(36:3)	HMDB0007219	higher skewness (drop)
HIL-pos	HIL_QI192	ornithine	Ornithine	HMDB0000214
Amide-neg	AMID_QI55	orotate	Orotic acid	HMDB0000226
Amide-neg	AMID_QI56	oxalate (ethanedioate)	Oxalic acid	HMDB0002329
Amide-neg	AMID_QI58	palmitate (16:0)	Palmitic acid	HMDB0000220
C8-pos	C8_QI94	palmitoyl ethanolamide	Palmitoyl-EA	HMDB0002100
HIL-pos	HIL_QI50	palmitoyl sphingomyelin (d18:1/16:0)	SM(d18:1/16:0)	HMDB0010169
C8-pos	C8_QI101	palmitoyl sphingomyelin (d18:1/16:0)	SM(d18:1/16:0)	HMDB0010169	higher skewness (drop)
HIL-pos	HIL_QI47	palmitoylcarnitine (C16)	CAR(16:0)	HMDB0000222
HIL-pos	HIL_QI86	palmitoyl-linoleoyl-glycerol (16:0/18:2) [1]*	DG(34:2)	HMDB0007103	higher missingness(drop)
HIL-pos	HIL_QI87	palmitoyl-linoleoyl-glycerol (16:0/18:2) [1]*	DG(34:2)	HMDB0007103	higher skewness (drop)
C8-pos	C8_QI151	palmitoyl-linoleoyl-glycerol (16:0/18:2) [1]*	DG(34:2)	HMDB0007103
C8-pos	C8_QI152	palmitoyl-linoleoyl-glycerol (16:0/18:2) [1]*	DG(34:2)	HMDB0007103	higher skewness, redundant ion (drop)
Amide-neg	AMID_QI59	pantothenate	Pantothenic acid	HMDB0000210
HIL-pos	HIL_QI194	pantothenate	Pantothenic acid	HMDB0000210	higher skewness (drop)
HIL-pos	HIL_QI196	phenylacetylglutamine	alpha-N-Phenylacetylglutamine	HMDB0006344
HIL-pos	HIL_TF62	phenylalanine	Phenylalanine	HMDB0000159
HIL-pos	HIL_QI198	pipecolate	Pipecolic acid	HMDB0000070
HIL-pos	HIL_QI199	piperine	Piperine	HMDB0029377
C8-pos	C8_QI320	piperine	piperine	HMDB0029377	higher missingness(drop)
HIL-pos	HIL_QI200	proline	Proline	HMDB0000162
HIL-pos	HIL_TF24	propionylcarnitine (C3)	CAR(3:0)	HMDB0000824
Amide-neg	AMID_QI61	pseudouridine	Pseudouridine	HMDB0000767
HIL-pos	HIL_QI202	pseudouridine	Pseudouridine	HMDB0000767	higher skewness (drop)
Amide-neg	AMID_QI63	pyruvate	Pyruvic acid	HMDB0000243
Amide-neg	AMID_QI64	quinolinate	Quinolinic acid	HMDB0000232
HIL-pos	HIL_QI224	retinol (Vitamin A)	Retinol	HMDB0000305
Amide-neg	AMID_QI65	S-adenosylhomocysteine (SAH)	S-Adenosylhomocysteine	HMDB0000939
Amide-neg	AMID_QI80	salicylate	Salicylic acid	HMDB0001895
HIL-pos	HIL_TF67	sarcosine	Sarcosine	HMDB0000271
HIL-pos	HIL_TF69	serine	Serine	HMDB0000187
HIL-pos	HIL_QI207	serotonin	Serotonin	HMDB0000259
HIL-pos	HIL_QI44	sphingomyelin (d18:1/14:0, d16:1/16:0)*	SM(d18:1/14:0)	HMDB0012097	higher skewness (drop)
C8-pos	C8_QI99	sphingomyelin (d18:1/14:0, d16:1/16:0)*	SM(d18:1/14:0)	HMDB0012097
HIL-pos	HIL_QI63	sphingomyelin (d18:1/18:1, d18:2/18:0)	SM(d18:1/18:1)	HMDB0012101
C8-pos	C8_QI103	sphingomyelin (d18:1/18:1, d18:2/18:0)	SM(d18:1/18:1)	HMDB0012101	higher skewness (drop)
HIL-pos	HIL_QI70	sphingomyelin (d18:1/20:0, d16:1/22:0)*	SM(d18:1/20:0)	HMDB0012102
C8-pos	C8_QI105	sphingomyelin (d18:1/20:0, d16:1/22:0)*	SM(d18:1/20:0)	HMDB0012102	higher skewness (drop)
C8-pos	C8_TF10	sphingomyelin (d18:1/22:1, d18:2/22:0, d16:1/24:1)*	SM(d18:1/22:1)	HMDB0012104
C8-pos	C8_QI108	sphingomyelin (d18:1/24:1, d18:2/24:0)*	SM(d18:1/24:1)	HMDB0012107
HIL-pos	HIL_QI53	sphingomyelin (d18:2/16:0, d18:1/16:1)*	SM(d18:1/16:1)	HMDB0240613
C8-pos	C8_QI100	sphingomyelin (d18:2/16:0, d18:1/16:1)*	SM(d18:1/16:1)	HMDB0240613	higher skewness (drop)
Amide-neg	AMID_QI66	stearate (18:0)	Stearic acid	HMDB0000827
HIL-pos	HIL_QI57	stearoyl sphingomyelin (d18:1/18:0)	SM(d18:1/18:0)	HMDB0001348
C8-pos	C8_QI104	stearoyl sphingomyelin (d18:1/18:0)	SM(d18:1/18:0)	HMDB0001348	higher skewness (drop)
HIL-pos	HIL_QI54	stearoylcarnitine (C18)	CAR(18:0)	HMDB0000848
Amide-neg	AMID_QI67	succinate	Succinic acid	HMDB0000254
Amide-neg	AMID_QI70	taurine	Taurine	HMDB0000251
HIL-pos	HIL_QI211	taurine	Taurine	HMDB0000251	higher skewness (drop)
Amide-neg	AMID_QI71	taurocholate	Taurocholic acid	HMDB0000036
Amide-neg	AMID_QI72	taurodeoxycholate	Taurodeoxycholic acid	HMDB0000896
HIL-pos	HIL_QI212	threonine	Threonine	HMDB0000167
Amide-neg	AMID_QI69	thyroxine	Thyroxine	HMDB0000248
HIL-pos	HIL_QI214	thyroxine	Thyroxine	HMDB0000248	higher skewness (drop)
HIL-pos	HIL_QI220	trans-urocanate	Urocanic acid	HMDB0000301
HIL-pos	HIL_QI215	trigonelline (N'-methylnicotinate)	Trigonelline	HMDB0000875
HIL-pos	HIL_TF71	trimethylamine N-oxide	Trimethylamine N-oxide	HMDB0000925
HIL-pos	HIL_QI217	tryptophan	Tryptophan	HMDB0000929
HIL-pos	HIL_TF72	tyrosine	Tyrosine	HMDB0000158
Amide-neg	AMID_QI75	urate	Uric acid	HMDB0000289
HIL-pos	HIL_QI218	urate	Uric acid	HMDB0000289	higher skewness (drop)
Amide-neg	AMID_QI76	uridine	Uridine	HMDB0000296
HIL-pos	HIL_TF73	valine	Valine	HMDB0000883
HIL-pos	HIL_QI222	valsartan	Valsartan	HMDB0014323		Dropped due to high missingness
HIL-pos	HIL_QI225	warfarin	Warfarin	HMDB0001935		Dropped due to high missingness
Amide-neg	AMID_QI77	xanthine	Xanthine	HMDB0000292
HIL-pos	HIL_QI226	xanthine	Xanthine	HMDB0000292	higher skewness (drop)
Amide-neg	AMID_QI78	xanthosine	Xanthosine	HMDB0000299			Dichotomized
Amide-neg	AMID_QI79	xanthurenate	Xanthurenic acid	HMDB0000881
The mapping was carried out before any quality control steps (e.g., assessment of missingness, etc.). 294 compounds in MESA were mapped to 231 metabolites in HCHS/SOL. 60 redundant features in MESA were dropped based on the principles described in the methods section. After discarding 12 metabolites with high missingness(>=75%) in HCHS/SOL, 209 metabolites with low missingness (<25%) were imputed…

## Sheet: suppl.tbl2
Supplementary Table S2. Characteristics of the analytic sample from the MESA study population.
	MESA
	Female	Male	Non-OSA	OSA	Total
n	267	208	253	222	475
Age (mean (SD))	68.66 (9.38)	68.17 (9.28)	67.37 (9.49)	69.68 (9.01)	68.45 (9.33)
Sex = Male (%)	0 ( 0.0)	208 (100.0)	99 (39.1)	109 ( 49.1)	208 (43.8)
Race = Non-white (%)	163 (61.0)	131 ( 63.0)	142 (56.1)	152 ( 68.5)	294 (61.9)
Study site (%)
WFU + UCLA	23 ( 8.6)	17 ( 8.2)	86 (34.0)	63 ( 28.4)	149 (31.4)
Columbia	83 (31.1)	66 ( 31.7)	65 (25.7)	49 ( 22.1)	114 (24.0)
JHU	63 (23.6)	51 ( 24.5)	70 (27.7)	81 ( 36.5)	151 (31.8)
Minnesota	87 (32.6)	64 ( 30.8)	9 ( 3.6)	12 ( 5.4)	21 ( 4.4)
NWU	11 ( 4.1)	10 ( 4.8)	23 ( 9.1)	17 ( 7.7)	40 ( 8.4)
Alcohol drinking status = current (%)	91 (34.1)	96 ( 46.2)	103 (40.7)	84 ( 37.8)	187 (39.4)
Smoking status (%)
Never	155 (58.1)	86 ( 41.3)	123 (48.6)	118 ( 53.2)	241 (50.7)
Former	97 (36.3)	105 ( 50.5)	17 ( 6.7)	15 ( 6.8)	32 ( 6.7)
Current	15 ( 5.6)	17 ( 8.2)	113 (44.7)	89 ( 40.1)	202 (42.5)
BMI (mean (SD))	30.03 (6.16)	28.30 (4.59)	27.70 (5.44)	31.07 (5.22)	29.27 (5.59)
OSA status = OSA (%)	113 (42.3)	109 ( 52.4)	0 ( 0.0)	222 (100.0)	222 (46.7)
Apnea/hypopnea index (3% desat) (mean (SD))	16.88 (16.06)	21.95 (20.19)	6.78 (4.33)	33.14 (17.69)	19.10 (18.14)
Hypoxia Status(>=5% sleep <90% saturation) = Hypoxia (%)	44 (16.5)	35 ( 16.8)	8 ( 3.2)	71 ( 32.0)	79 (16.6)
Hypertension status = Yes (%)*	157 (58.8)	107 ( 51.4)	132 (52.2)	132 ( 59.5)	264 (55.6)
Triglycerides (mean (SD))	110.21 (57.59)	106.11 (47.00)	100.59 (54.55)	117.32 (50.28)	108.41 (53.20)
HDL (mean (SD))	59.88 (14.97)	50.49 (13.50)	58.86 (15.94)	52.25 (13.20)	55.77 (15.07)
LDL (mean (SD))	109.60 (30.55)	101.95 (30.24)	106.49 (30.90)	105.97 (30.36)	106.25 (30.62)
Fasting glucose (mean (SD))	100.86 (29.52)	104.75 (26.14)	99.53 (25.42)	106.02 (30.63)	102.56 (28.13)
Total cholesterol (mean (SD))	191.53 (32.72)	173.48 (33.42)	185.47 (34.63)	181.52 (33.64)	183.63 (34.19)
Systolic Blood Pressure (mean (SD))	125.63 (21.78)	120.40 (17.41)	121.86 (20.68)	125.03 (19.39)	123.34 (20.13)
Diastolic Blood Pressure (mean (SD))	67.25 (9.15)	70.97 (9.49)	68.57 (9.34)	69.24 (9.64)	68.88 (9.48)
* Baseline hypertension is defined as systolic blood pressure (SBP) > 130 mmHg, diastolic blood pressure (DBP) > 80 mmHg or any history of antihypertensive medication intake.

## Sheet: suppl.tbl3
Supplementary Table S3. Single metabolite associations with FDR-adjusted p-value <0.05 in HCHS/SOL and MESA.
Biochemical	Sub-pathway	Super-pathway	HMDB	Model	OSA												AHI
					HCHS/SOL						MESA						HCHS/SOL				MESA
					Metabolite	OR	Lower 95%	Upper 95%	Unadjusted p	FDR adjusted p	Platform	OR	Lower 95%	Upper 95%	Unadjusted p	1-sided p	Estimate	SE	Unadjusted p	FDR adjusted p	Estimate	SE	Unadjusted p	1-sided p
glutamate	Glutamate Metabolism	Amino Acid	HMDB00148	Model 1	glutamate	1.32577	1.14677	1.5327	0.000136	0.014	Amide-neg	1.16	1.03414	1.29305	0.0111	0.006	0.906827	0.363	0.0124059	0.145986	1.61213	0.864	0.0620149	0.0310074
phenylalanine	Phenylalanine Metabolism	Amino Acid	HMDB00159	Model 1	phenylalanine	1.22874	1.08176	1.39569	0.00163	0.049	HIL-pos	1.17	1.05442	1.30812	0.00355	0.002	0.527875	0.25	0.0348324	0.242666	1.6043	0.851	0.0595427	0.0297713
linoleoyl-linoleoyl-glycerol (18:2/18:2) [1]*	Diacylglycerol	Lipid	HMDB07248	Model 1	linoleoyllinoleoylglycerol1821821	1.24888	1.09734	1.42135	0.000827	0.04	HIL-pos	1.11	1.00862	1.22701	0.0347	0.017	0.648953	0.285	0.0226587	0.188791	0.983258	0.777	0.205483	0.102741
oleoyl-linoleoyl-glycerol (18:1/18:2) [1]	Diacylglycerol	Lipid	HMDB07219	Model 1	oleoyllinoleoylglycerol1811821	1.28925	1.13503	1.46442	8.9e-05	0.014	HIL-pos	1.13	1.02424	1.24602	0.0151	0.008	0.661434	0.265	0.0126385	0.145986	1.38377	0.777	0.0747896	0.0373948
1-palmitoleoylglycerol (16:1)*	Monoacylglycerol	Lipid	HMDB11565	Model 1	palmitoleoylglycerol161	1.20969	1.07759	1.35799	0.00115	0.04	C8-pos	0.92	0.829645	1.01723	0.0996	0.95	0.603189	0.211	0.00428803	0.0927898	-1.26249	0.796	0.112808	0.943596
1-stearoyl-2-linoleoyl-GPE (18:0/18:2)*	Phosphatidylethanolamine (PE)	Lipid	HMDB08994	Model 1	stearoyl2linoleoylGPE180182	1.25241	1.09613	1.43096	0.000989	0.04	HIL-pos	1.03	0.933538	1.14013	0.537	0.269	0.662312	0.238	0.00532765	0.0927898	0.425755	0.778	0.584028	0.292014
1-stearoyl-2-oleoyl-GPE (18:0/18:1)	Phosphatidylethanolamine (PE)	Lipid	HMDB08993	Model 1	stearoyl2oleoylGPE180181	1.28445	1.12198	1.47046	0.000277	0.019	C8-pos	1.04	0.941443	1.14529	0.449	0.225	0.582606	0.242	0.0162299	0.160708	1.02661	0.784	0.19038	0.09519
glutamate	Glutamate Metabolism	Amino Acid	HMDB00148	Model 2	glutamate	1.35854	1.17052	1.57675	5.37e-05	0.00560686	Amide-neg	1.15311	1.0292	1.29194	0.0136522	0.0068261	0.925721	0.361	0.0102762	0.134233	1.53993	0.87	0.0765626	0.0382813
phenylalanine	Phenylalanine Metabolism	Amino Acid	HMDB00159	Model 2	phenylalanine	1.23301	1.08552	1.40054	0.00138469	0.0413429	HIL-pos	1.17639	1.05618	1.3103	0.00339947	0.00169974	0.554354	0.259	0.0324797	0.212133	1.66584	0.856	0.0515794	0.0257897
linoleoyl-linoleoyl-glycerol (18:2/18:2) [1]*	Diacylglycerol	Lipid	HMDB07248	Model 2	linoleoyllinoleoylglycerol1821821	1.25357	1.10362	1.42389	0.000500728	0.0209304	HIL-pos	1.11342	1.00751	1.23047	0.0360591	0.0180296	0.65511	0.296	0.0269005	0.202535	1.03362	0.796	0.193844	0.0969221
oleoyl-linoleoyl-glycerol (18:1/18:2) [1]	Diacylglycerol	Lipid	HMDB07219	Model 2	oleoyllinoleoylglycerol1811821	1.30338	1.15424	1.47179	1.88e-05	0.00393058	HIL-pos	1.1305	1.02296	1.24935	0.0152856	0.00764282	0.671354	0.271	0.013176	0.152988	1.42301	0.788	0.0708457	0.0354228
1-palmitoleoylglycerol (16:1)*	Monoacylglycerol	Lipid	HMDB11565	Model 2	palmitoleoylglycerol161	1.2361	1.09895	1.39035	0.000427705	0.0209304	C8-pos	0.915768	0.827032	1.01403	0.0879451	0.956027	0.673253	0.215	0.00173616	0.0661994	-1.292	0.797	0.105013	0.947494
1-stearoyl-2-linoleoyl-GPE (18:0/18:2)*	Phosphatidylethanolamine (PE)	Lipid	HMDB08994	Model 2	stearoyl2linoleoylGPE180182	1.26167	1.10207	1.44437	0.00074355	0.0259003	HIL-pos	1.03422	0.93584	1.14295	0.506796	0.253398	0.672974	0.238	0.00471193	0.0895266	0.415877	0.78	0.593745	0.296872
1-stearoyl-2-oleoyl-GPE (18:0/18:1)	Phosphatidylethanolamine (PE)	Lipid	HMDB08993	Model 2	stearoyl2oleoylGPE180181	1.2934	1.13201	1.4778	0.000166579	0.011605	C8-pos	1.04077	0.943613	1.14793	0.424138	0.212069	0.594616	0.245	0.0152512	0.167763	0.980702	0.786	0.21221	0.106105
glutamate	Glutamate Metabolism	Amino Acid	HMDB00148	Model 3	glutamate	1.21717	1.04257	1.42101	0.0128701	0.58556	Amide-neg	1.12585	0.991178	1.27882	0.0682968	0.0341484	0.394893	0.384	0.303922	0.715986	1.27935	0.96	0.18249	0.0912448
phenylalanine	Phenylalanine Metabolism	Amino Acid	HMDB00159	Model 3	phenylalanine	1.18749	1.03322	1.36479	0.0158851	0.58556	HIL-pos	1.15667	1.03238	1.29592	0.0123693	0.00618466	0.379995	0.256	0.137135	0.609813	1.86032	0.888	0.0360911	0.0180455
linoleoyl-linoleoyl-glycerol (18:2/18:2) [1]*	Diacylglycerol	Lipid	HMDB07248	Model 3	linoleoyllinoleoylglycerol1821821	1.05565	0.913128	1.22043	0.465623	0.931616	HIL-pos	1.03569	0.888865	1.20677	0.653146	0.326573	0.130621	0.343	0.703096	0.905375	0.215049	1.196	0.857294	0.428647
oleoyl-linoleoyl-glycerol (18:1/18:2) [1]	Diacylglycerol	Lipid	HMDB07219	Model 3	oleoyllinoleoylglycerol1811821	1.09789	0.909585	1.32519	0.329803	0.925579	HIL-pos	1.09228	0.910273	1.31068	0.344216	0.172108	-0.162132	0.407	0.690309	0.905375	1.22476	1.405	0.383256	0.191628
1-palmitoleoylglycerol (16:1)*	Monoacylglycerol	Lipid	HMDB11565	Model 3	palmitoleoylglycerol161	1.0699	0.902164	1.26881	0.439105	0.931616	C8-pos	0.902051	0.813048	1.0008	0.0512787	0.974361	0.228415	0.267	0.391929	0.752765	-1.41054	0.805	0.0798522	0.960074
1-stearoyl-2-linoleoyl-GPE (18:0/18:2)*	Phosphatidylethanolamine (PE)	Lipid	HMDB08994	Model 3	stearoyl2linoleoylGPE180182	1.06305	0.878992	1.28564	0.529574	0.957532	HIL-pos	0.958757	0.842419	1.09116	0.523981	0.73801	-0.0914503	0.399	0.818901	0.960846	-0.588856	1.022	0.564578	0.717711
1-stearoyl-2-oleoyl-GPE (18:0/18:1)	Phosphatidylethanolamine (PE)	Lipid	HMDB08993	Model 3	stearoyl2oleoylGPE180181	1.1216	0.942063	1.33535	0.199614	0.925579	C8-pos	0.988971	0.877525	1.11457	0.856607	0.571697	-0.262405	0.371	0.479161	0.791335	0.484923	0.952	0.61048	0.30524
Model 1 adjusted for age, gender, BMI, study center, and Hispanic/Latino background in HCHS/SOL, and adjusted for age, gender, BMI, study site (site WFU and UCLA are combined due to low cell count), and race in MESA. Model 2 adjusted for all covariates in model 1, in HCHS/SOL model 2 additionally adjusted for alcohol usage, smoking status, physical activity and diet; in MESA, model 2 additionally…

## Sheet: suppl.tbl4
Supplementary Table S4. Single metabolite associations between OSA and the common (HCHS/SOL-MESA) set of metabolites in HCHS/SOL.
metabolite	or	lower95	upper95	se	n	p_val	p_val_fdr	is_continuous	model	strata	trait	biochemical	super_pathway	sub_pathway
acetamidobutanoate	0.966657	0.846038	1.10447	0.068	3387	0.619933	0.969652	Yes	model_3	both	OSA	4-acetamidobutanoate	Amino Acid	Polyamine Metabolism
acetamidobutanoate	0.995611	0.876517	1.13089	0.065	3464	0.945825	0.988387	Yes	model_2	both	OSA	4-acetamidobutanoate	Amino Acid	Polyamine Metabolism
acetamidobutanoate	0.980848	0.865214	1.11194	0.064	3507	0.762741	0.93259	Yes	model_1	both	OSA	4-acetamidobutanoate	Amino Acid	Polyamine Metabolism
acetylamino6amino3methyluracil	1.03271	0.927172	1.15026	0.055	3507	0.5581	0.903811	Yes	model_1	both	OSA	5-acetylamino-6-amino-3-methyluracil	Xenobiotics	Xanthine Metabolism
acetylamino6amino3methyluracil	0.988851	0.882592	1.1079	0.058	3387	0.845799	0.984697	Yes	model_3	both	OSA	5-acetylamino-6-amino-3-methyluracil	Xenobiotics	Xanthine Metabolism
acetylamino6amino3methyluracil	1.01558	0.911797	1.13118	0.055	3464	0.778517	0.946939	Yes	model_2	both	OSA	5-acetylamino-6-amino-3-methyluracil	Xenobiotics	Xanthine Metabolism
acetylcarnitineC2	0.969527	0.848549	1.10775	0.068	3507	0.648602	0.928973	Yes	model_1	both	OSA	acetylcarnitine (C2)	Lipid	Fatty Acid Metabolism(Acyl Carnitine)
acetylcarnitineC2	0.977056	0.853464	1.11854	0.069	3464	0.735751	0.946939	Yes	model_2	both	OSA	acetylcarnitine (C2)	Lipid	Fatty Acid Metabolism(Acyl Carnitine)
acetylcarnitineC2	0.9896	0.867817	1.12847	0.067	3387	0.875702	0.993407	Yes	model_3	both	OSA	acetylcarnitine (C2)	Lipid	Fatty Acid Metabolism(Acyl Carnitine)
aconitate	1.01082	0.874344	1.16859	0.074	3507	0.883971	0.948576	Yes	model_1	both	OSA	aconitate [cis or trans]	Energy	TCA Cycle
aconitate	0.988014	0.861347	1.13331	0.07	3387	0.86289	0.990901	Yes	model_3	both	OSA	aconitate [cis or trans]	Energy	TCA Cycle
aconitate	1.01737	0.881743	1.17387	0.073	3464	0.814161	0.946939	Yes	model_2	both	OSA	aconitate [cis or trans]	Energy	TCA Cycle
adenosine	0.979683	0.85912	1.11716	0.067	3507	0.759724	0.93259	Yes	model_1	both	OSA	adenosine	Nucleotide	Purine Metabolism, Adenine containing
adenosine	0.993934	0.869911	1.13564	0.068	3387	0.928289	0.996763	Yes	model_3	both	OSA	adenosine	Nucleotide	Purine Metabolism, Adenine containing
adenosine	0.986162	0.864802	1.12455	0.067	3464	0.835824	0.94952	Yes	model_2	both	OSA	adenosine	Nucleotide	Purine Metabolism, Adenine containing
adenosine35cyclicmonophosphatecAMP	1.01589	0.764572	1.34981	0.145	3387	0.913698	0.958439	No	model_3	both	OSA	adenosine 3',5'-cyclic monophosphate (cAMP)	Nucleotide	Purine Metabolism, Adenine containing
adenosine35cyclicmonophosphatecAMP	1.07927	0.809095	1.43965	0.147	3464	0.602675	0.993338	No	model_2	both	OSA	adenosine 3',5'-cyclic monophosphate (cAMP)	Nucleotide	Purine Metabolism, Adenine containing
adenosine35cyclicmonophosphatecAMP	1.09226	0.820445	1.45414	0.146	3507	0.546547	0.958946	No	model_1	both	OSA	adenosine 3',5'-cyclic monophosphate (cAMP)	Nucleotide	Purine Metabolism, Adenine containing
alanine	1.04656	0.928627	1.17948	0.061	3464	0.453605	0.833255	Yes	model_2	both	OSA	alanine	Amino Acid	Alanine and Aspartate Metabolism
alanine	1.04259	0.9251	1.175	0.061	3507	0.494019	0.890343	Yes	model_1	both	OSA	alanine	Amino Acid	Alanine and Aspartate Metabolism
alanine	0.944384	0.833049	1.0706	0.064	3387	0.371712	0.925579	Yes	model_3	both	OSA	alanine	Amino Acid	Alanine and Aspartate Metabolism
allantoin	0.999081	0.881298	1.13261	0.064	3464	0.988609	0.995466	Yes	model_2	both	OSA	allantoin	Nucleotide	Purine Metabolism, (Hypo)Xanthine/Inosine containing
allantoin	1.00449	0.886071	1.13874	0.064	3507	0.943895	0.981463	Yes	model_1	both	OSA	allantoin	Nucleotide	Purine Metabolism, (Hypo)Xanthine/Inosine containing
allantoin	0.990823	0.870595	1.12766	0.066	3387	0.888838	0.993407	Yes	model_3	both	OSA	allantoin	Nucleotide	Purine Metabolism, (Hypo)Xanthine/Inosine containing
alphaketoglutarate	1.09663	0.973051	1.2359	0.061	3464	0.128296	0.505921	Yes	model_2	both	OSA	alpha-ketoglutarate	Energy	TCA Cycle
alphaketoglutarate	1.08335	0.963153	1.21854	0.06	3507	0.185655	0.680735	Yes	model_1	both	OSA	alpha-ketoglutarate	Energy	TCA Cycle
alphaketoglutarate	1.06029	0.948215	1.18562	0.057	3387	0.306674	0.925579	Yes	model_3	both	OSA	alpha-ketoglutarate	Energy	TCA Cycle
aminooctanoate	0.920713	0.802674	1.05611	0.07	3507	0.236942	0.740628	Yes	model_1	both	OSA	2-aminooctanoate	Lipid	Fatty Acid, Amino
aminooctanoate	0.908809	0.79385	1.04041	0.069	3464	0.162921	0.587077	Yes	model_2	both	OSA	2-aminooctanoate	Lipid	Fatty Acid, Amino
aminooctanoate	0.91957	0.809573	1.04451	0.065	3387	0.194469	0.925579	Yes	model_3	both	OSA	2-aminooctanoate	Lipid	Fatty Acid, Amino
anhydroglucitol15AG	0.897101	0.800702	1.00511	0.058	3464	0.0621785	0.342198	Yes	model_2	both	OSA	1,5-anhydroglucitol (1,5-AG)	Carbohydrate	Glycolysis, Gluconeogenesis, and Pyruvate Metabolism
anhydroglucitol15AG	0.958812	0.849099	1.0827	0.062	3387	0.494687	0.939904	Yes	model_3	both	OSA	1,5-anhydroglucitol (1,5-AG)	Carbohydrate	Glycolysis, Gluconeogenesis, and Pyruvate Metabolism
anhydroglucitol15AG	0.910688	0.812828	1.02033	0.058	3507	0.10746	0.510437	Yes	model_1	both	OSA	1,5-anhydroglucitol (1,5-AG)	Carbohydrate	Glycolysis, Gluconeogenesis, and Pyruvate Metabolism
arachidonate204n6	1.06446	0.927995	1.221	0.07	3507	0.368731	0.85144	Yes	model_1	both	OSA	arachidonate (20:4n6)	Lipid	Polyunsaturated Fatty Acid (n3 and n6)
arachidonate204n6	1.0789	0.940583	1.23756	0.07	3464	0.275627	0.720076	Yes	model_2	both	OSA	arachidonate (20:4n6)	Lipid	Polyunsaturated Fatty Acid (n3 and n6)
arachidonate204n6	1.05994	0.911464	1.23261	0.077	3387	0.44906	0.931616	Yes	model_3	both	OSA	arachidonate (20:4n6)	Lipid	Polyunsaturated Fatty Acid (n3 and n6)
arachidonoylGPC204n6	0.981952	0.834525	1.15542	0.083	3507	0.825428	0.936169	Yes	model_1	both	OSA	1-arachidonoyl-GPC (20:4n6)*	Lipid	Lysophospholipid
arachidonoylGPC204n6	0.98464	0.836809	1.15859	0.083	3464	0.852762	0.94952	Yes	model_2	both	OSA	1-arachidonoyl-GPC (20:4n6)*	Lipid	Lysophospholipid
arachidonoylGPC204n6	0.947105	0.792387	1.13203	0.091	3387	0.550544	0.96806	Yes	model_3	both	OSA	1-arachidonoyl-GPC (20:4n6)*	Lipid	Lysophospholipid
arachidonoylGPE204n6	1.01548	0.897525	1.14895	0.063	3507	0.806372	0.93259	Yes	model_1	both	OSA	1-arachidonoyl-GPE (20:4n6)*	Lipid	Lysophospholipid
arachidonoylGPE204n6	1.01522	0.893777	1.15315	0.065	3464	0.817648	0.946939	Yes	model_2	both	OSA	1-arachidonoyl-GPE (20:4n6)*	Lipid	Lysophospholipid
arachidonoylGPE204n6	0.920156	0.786618	1.07636	0.08	3387	0.30025	0.925579	Yes	model_3	both	OSA	1-arachidonoyl-GPE (20:4n6)*	Lipid	Lysophospholipid
arginine	1.028	0.926574	1.14054	0.053	3507	0.599672	0.907961	Yes	model_1	both	OSA	arginine	Amino Acid	Urea cycle; Arginine and Proline Metabolism
arginine	1.01885	0.914729	1.13482	0.055	3464	0.733224	0.946939	Yes	model_2	both	OSA	arginine	Amino Acid	Urea cycle; Arginine and Proline Metabolism
arginine	1.04197	0.930002	1.16741	0.058	3387	0.480951	0.938211	Yes	model_3	both	OSA	arginine	Amino Acid	Urea cycle; Arginine and Proline Metabolism
aspartate	1.19601	1.05295	1.35851	0.065	3507	0.00605569	0.10547	Yes	model_1	both	OSA	aspartate	Amino Acid	Alanine and Aspartate Metabolism
aspartate	1.10652	0.968449	1.26428	0.068	3387	0.135036	0.925579	Yes	model_3	both	OSA	aspartate	Amino Acid	Alanine and Aspartate Metabolism
aspartate	1.19177	1.04716	1.35636	0.066	3464	0.00746483	0.0995464	Yes	model_2	both	OSA	aspartate	Amino Acid	Alanine and Aspartate Metabolism
behenoylsphingomyelind181220	1.15323	0.980085	1.35696	0.083	3387	0.0845411	0.925579	Yes	model_3	both	OSA	behenoyl sphingomyelin (d18:1/22:0)*	Lipid	Sphingolipid Metabolism
behenoylsphingomyelind181220	1.17278	1.04062	1.32173	0.061	3507	0.00928078	0.125547	Yes	model_1	both	OSA	behenoyl sphingomyelin (d18:1/22:0)*	Lipid	Sphingolipid Metabolism
behenoylsphingomyelind181220	1.16865	1.03695	1.31706	0.061	3464	0.0111679	0.111147	Yes	model_2	both	OSA	behenoyl sphingomyelin (d18:1/22:0)*	Lipid	Sphingolipid Metabolism
betaine	1.03057	0.909075	1.1683	0.064	3387	0.636534	0.969652	Yes	model_3	both	OSA	betaine	Amino Acid	Glycine, Serine and Threonine Metabolism
betaine	0.940622	0.828106	1.06843	0.065	3464	0.344362	0.785623	Yes	model_2	both	OSA	betaine	Amino Acid	Glycine, Serine and Threonine Metabolism
betaine	0.961643	0.848274	1.09016	0.064	3507	0.542223	0.893247	Yes	model_1	both	OSA	betaine	Amino Acid	Glycine, Serine and Threonine Metabolism
bilirubinZZ	0.983363	0.875975	1.10391	0.059	3387	0.776817	0.975441	Yes	model_3	both	OSA	bilirubin (Z,Z)	Cofactors and Vitamins	Hemoglobin and Porphyrin Metabolism
bilirubinZZ	0.945693	0.842419	1.06163	0.059	3464	0.347588	0.785623	Yes	model_2	both	OSA	bilirubin (Z,Z)	Cofactors and Vitamins	Hemoglobin and Porphyrin Metabolism
bilirubinZZ	0.962055	0.855317	1.08211	0.06	3507	0.520255	0.893247	Yes	model_1	both	OSA	bilirubin (Z,Z)	Cofactors and Vitamins	Hemoglobin and Porphyrin Metabolism
biliverdin	0.881973	0.771921	1.00772	0.068	3387	0.0662494	0.925579	Yes	model_3	both	OSA	biliverdin	Cofactors and Vitamins	Hemoglobin and Porphyrin Metabolism
biliverdin	0.856702	0.754225	0.973103	0.065	3464	0.01661	0.133519	Yes	model_2	both	OSA	biliverdin	Cofactors and Vitamins	Hemoglobin and Porphyrin Metabolism
biliverdin	0.880822	0.775459	1.0005	0.065	3507	0.0523404	0.310063	Yes	model_1	both	OSA	biliverdin	Cofactors and Vitamins	Hemoglobin and Porphyrin Metabolism
butyrylcarnitineC4	1.12213	0.972529	1.29473	0.073	3387	0.115372	0.925579	Yes	model_3	both	OSA	butyrylcarnitine (C4)	Lipid	Fatty Acid Metabolism (also BCAA Metabolism)
butyrylcarnitineC4	1.15624	1.0021	1.3341	0.073	3507	0.048115	0.310063	Yes	model_1	both	OSA	butyrylcarnitine (C4)	Lipid	Fatty Acid Metabolism (also BCAA Metabolism)
butyrylcarnitineC4	1.15043	0.993162	1.33261	0.075	3464	0.0622178	0.342198	Yes	model_2	both	OSA	butyrylcarnitine (C4)	Lipid	Fatty Acid Metabolism (also BCAA Metabolism)
caffeine	1.01882	0.914703	1.13479	0.055	3387	0.736887	0.969652	Yes	model_3	both	OSA	caffeine	Xenobiotics	Xanthine Metabolism
caffeine	1.04999	0.94269	1.16951	0.055	3464	0.371147	0.792955	Yes	model_2	both	OSA	caffeine	Xenobiotics	Xanthine Metabolism
caffeine	1.04382	0.937147	1.16263	0.055	3507	0.432219	0.868594	Yes	model_1	both	OSA	caffeine	Xenobiotics	Xanthine Metabolism
campesterol	1.00271	0.76809	1.30901	0.136	3464	0.98404	0.993338	No	model_2	both	OSA	campesterol	Lipid	Sterol
campesterol	0.982438	0.755514	1.27752	0.134	3387	0.894659	0.958439	No	model_3	both	OSA	campesterol	Lipid	Sterol
campesterol	0.987423	0.756376	1.28905	0.136	3507	0.925967	0.958946	No	model_1	both	OSA	campesterol	Lipid	Sterol
carnitine	1.00883	0.895144	1.13695	0.061	3507	0.885035	0.948576	Yes	model_1	both	OSA	carnitine	Lipid	Carnitine Metabolism
carnitine	1.00655	0.891371	1.1366	0.062	3387	0.916165	0.996763	Yes	model_3	both	OSA	carnitine	Lipid	Carnitine Metabolism
carnitine	1.01036	0.89475	1.14091	0.062	3464	0.86719	0.953909	Yes	model_2	both	OSA	carnitine	Lipid	Carnitine Metabolism
cerotoylcarnitineC26	1.04074	0.928907	1.16604	0.058	3387	0.493141	0.939904	Yes	model_3	both	OSA	cerotoylcarnitine (C26)*	Lipid	Fatty Acid Metabolism(Acyl Carnitine)
cerotoylcarnitineC26	1.11909	0.989099	1.26617	0.063	3507	0.0736666	0.384908	Yes	model_1	both	OSA	cerotoylcarnitine (C26)*	Lipid	Fatty Acid Metabolism(Acyl Carnitine)
cerotoylcarnitineC26	1.12042	0.992211	1.26519	0.062	3464	0.0668794	0.358405	Yes	model_2	both	OSA	cerotoylcarnitine (C26)*	Lipid	Fatty Acid Metabolism(Acyl Carnitine)
cholesterol	1.19346	1.04864	1.35828	0.066	3507	0.00770194	0.114979	Yes	model_1	both	OSA	cholesterol	Lipid	Sterol
cholesterol	1.18375	1.03808	1.34987	0.067	3464	0.0123729	0.114829	Yes	model_2	both	OSA	cholesterol	Lipid	Sterol
cholesterol	1.06263	0.818788	1.3791	0.133	3387	0.647148	0.969652	Yes	model_3	both	OSA	cholesterol	Lipid	Sterol
choline	1.05589	0.916919	1.21592	0.072	3387	0.447558	0.931616	Yes	model_3	both	OSA	choline	Lipid	Phospholipid Metabolism
choline	1.05145	0.909494	1.21557	0.074	3464	0.495533	0.850869	Yes	model_2	both	OSA	choline	Lipid	Phospholipid Metabolism
choline	1.06198	0.92221	1.22294	0.072	3507	0.402313	0.857994	Yes	model_1	both	OSA	choline	Lipid	Phospholipid Metabolism
cholinephosphate	1.10032	0.959251	1.26213	0.07	3464	0.172564	0.59389	Yes	model_2	both	OSA	choline phosphate	Lipid	Phospholipid Metabolism
cholinephosphate	1.08353	0.946471	1.24044	0.069	3507	0.247832	0.76172	Yes	model_1	both	OSA	choline phosphate	Lipid	Phospholipid Metabolism
cholinephosphate	1.07288	0.939005	1.22584	0.068	3387	0.302487	0.925579	Yes	model_3	both	OSA	choline phosphate	Lipid	Phospholipid Metabolism
cinnamoylglycine	0.904557	0.807356	1.01346	0.058	3387	0.0816459	0.925579	Yes	model_3	both	OSA	cinnamoylglycine	Xenobiotics	Food Component/Plant
cinnamoylglycine	0.893613	0.800721	0.997281	0.056	3464	0.0464757	0.277526	Yes	model_2	both	OSA	cinnamoylglycine	Xenobiotics	Food Component/Plant
cinnamoylglycine	0.905711	0.809973	1.01277	0.057	3507	0.0840925	0.428667	Yes	model_1	both	OSA	cinnamoylglycine	Xenobiotics	Food Component/Plant
citrate	0.924894	0.823892	1.03828	0.059	3464	0.182254	0.614371	Yes	model_2	both	OSA	citrate	Energy	TCA Cycle
citrate	0.930583	0.832215	1.04058	0.057	3387	0.206033	0.925579	Yes	model_3	both	OSA	citrate	Energy	TCA Cycle
citrate	0.928035	0.825071	1.04385	0.06	3507	0.214851	0.693652	Yes	model_1	both	OSA	citrate	Energy	TCA Cycle
citrulline	1.01261	0.91449	1.12126	0.052	3464	0.808853	0.946939	Yes	model_2	both	OSA	citrulline	Amino Acid	Urea cycle; Arginine and Proline Metabolism
citrulline	1.02649	0.930664	1.13218	0.05	3387	0.602299	0.969652	Yes	model_3	both	OSA	citrulline	Amino Acid	Urea cycle; Arginine and Proline Metabolism
citrulline	1.028	0.930206	1.13606	0.051	3507	0.58498	0.907961	Yes	model_1	both	OSA	citrulline	Amino Acid	Urea cycle; Arginine and Proline Metabolism
cortisol	0.923839	0.813331	1.04936	0.065	3387	0.225884	0.925579	Yes	model_3	both	OSA	cortisol	Lipid	Corticosteroids
cortisol	0.939033	0.825088	1.06871	0.066	3464	0.3437	0.785623	Yes	model_2	both	OSA	cortisol	Lipid	Corticosteroids
cortisol	0.926039	0.808901	1.06014	0.069	3507	0.268113	0.788815	Yes	model_1	both	OSA	cortisol	Lipid	Corticosteroids
cortisone	0.940131	0.817998	1.0805	0.071	3464	0.383198	0.792955	Yes	model_2	both	OSA	cortisone	Lipid	Corticosteroids
cortisone	0.943745	0.827605	1.07618	0.067	3387	0.385289	0.925579	Yes	model_3	both	OSA	cortisone	Lipid	Corticosteroids
cortisone	0.926792	0.806391	1.06517	0.071	3507	0.285155	0.792388	Yes	model_1	both	OSA	cortisone	Lipid	Corticosteroids
cotinine	0.976885	0.74246	1.28533	0.14	3387	0.86777	0.958439	No	model_3	both	OSA	cotinine	Xenobiotics	Tobacco Metabolite
cotinine	0.959634	0.73078	1.26016	0.139	3464	0.766983	0.993338	No	model_2	both	OSA	cotinine	Xenobiotics	Tobacco Metabolite
cotinine	1.01989	0.802977	1.29539	0.122	3507	0.871486	0.958946	No	model_1	both	OSA	cotinine	Xenobiotics	Tobacco Metabolite
creatine	0.992111	0.88898	1.10721	0.056	3387	0.886986	0.993407	Yes	model_3	both	OSA	creatine	Amino Acid	Creatine Metabolism
creatine	1.01525	0.907937	1.13526	0.057	3464	0.789422	0.946939	Yes	model_2	both	OSA	creatine	Amino Acid	Creatine Metabolism
creatine	1.00602	0.899679	1.12493	0.057	3507	0.915762	0.971545	Yes	model_1	both	OSA	creatine	Amino Acid	Creatine Metabolism
creatinine	0.927671	0.800853	1.07457	0.075	3387	0.316171	0.925579	Yes	model_3	both	OSA	creatinine	Amino Acid	Creatine Metabolism
creatinine	0.934799	0.79601	1.09779	0.082	3507	0.411226	0.860101	Yes	model_1	both	OSA	creatinine	Amino Acid	Creatine Metabolism
creatinine	0.935543	0.798207	1.09651	0.081	3464	0.40974	0.796166	Yes	model_2	both	OSA	creatinine	Amino Acid	Creatine Metabolism
cystine	0.982805	0.86017	1.12292	0.068	3387	0.799694	0.984697	Yes	model_3	both	OSA	cystine	Amino Acid	Methionine, Cysteine, SAM and Taurine Metabolism
cystine	1.00176	0.876758	1.14458	0.068	3464	0.979482	0.995466	Yes	model_2	both	OSA	cystine	Amino Acid	Methionine, Cysteine, SAM and Taurine Metabolism
cystine	1.00047	0.875627	1.1431	0.068	3507	0.994527	0.994527	Yes	model_1	both	OSA	cystine	Amino Acid	Methionine, Cysteine, SAM and Taurine Metabolism
decanoylcarnitineC10	0.956845	0.849019	1.07837	0.061	3387	0.469004	0.931616	Yes	model_3	both	OSA	decanoylcarnitine (C10)	Lipid	Fatty Acid Metabolism(Acyl Carnitine)
decanoylcarnitineC10	0.981182	0.867208	1.11014	0.063	3464	0.764204	0.946939	Yes	model_2	both	OSA	decanoylcarnitine (C10)	Lipid	Fatty Acid Metabolism(Acyl Carnitine)
decanoylcarnitineC10	0.986488	0.87019	1.11833	0.064	3507	0.8319	0.936169	Yes	model_1	both	OSA	decanoylcarnitine (C10)	Lipid	Fatty Acid Metabolism(Acyl Carnitine)
deoxycarnitine	0.948283	0.839774	1.07081	0.062	3464	0.392136	0.796166	Yes	model_2	both	OSA	deoxycarnitine	Lipid	Carnitine Metabolism
deoxycarnitine	0.977382	0.870648	1.0972	0.059	3387	0.696552	0.969652	Yes	model_3	both	OSA	deoxycarnitine	Lipid	Carnitine Metabolism
deoxycarnitine	0.969354	0.856753	1.09675	0.063	3507	0.622746	0.920485	Yes	model_1	both	OSA	deoxycarnitine	Lipid	Carnitine Metabolism
deoxyuridine	0.891765	0.802204	0.991326	0.054	3464	0.0337647	0.220526	Yes	model_2	both	OSA	2'-deoxyuridine	Nucleotide	Pyrimidine Metabolism, Uracil containing
deoxyuridine	0.93336	0.834699	1.04368	0.057	3387	0.226491	0.925579	Yes	model_3	both	OSA	2'-deoxyuridine	Nucleotide	Pyrimidine Metabolism, Uracil containing
deoxyuridine	0.901184	0.810677	1.0018	0.054	3507	0.0528767	0.310063	Yes	model_1	both	OSA	2'-deoxyuridine	Nucleotide	Pyrimidine Metabolism, Uracil containing
diacylglycerol16118221601831	1.24372	0.975375	1.58589	0.124	3464	0.0795739	0.795739	No	model_2	both	OSA	diacylglycerol (16:1/18:2 [2], 16:0/18:3 [1])*	Lipid	Diacylglycerol
diacylglycerol16118221601831	1.03614	0.793697	1.35265	0.136	3387	0.794547	0.958439	No	model_3	both	OSA	diacylglycerol (16:1/18:2 [2], 16:0/18:3 [1])*	Lipid	Diacylglycerol
diacylglycerol16118221601831	1.19307	0.937486	1.51832	0.123	3507	0.152631	0.958946	No	model_1	both	OSA	diacylglycerol (16:1/18:2 [2], 16:0/18:3 [1])*	Lipid	Diacylglycerol
dilinoleoylGPC182182	1.02439	0.891306	1.17733	0.071	3507	0.73372	0.93259	Yes	model_1	both	OSA	1,2-dilinoleoyl-GPC (18:2/18:2)	Lipid	Phosphatidylcholine (PC)
dilinoleoylGPC182182	1.01419	0.882439	1.16562	0.071	3464	0.843202	0.94952	Yes	model_2	both	OSA	1,2-dilinoleoyl-GPC (18:2/18:2)	Lipid	Phosphatidylcholine (PC)
dilinoleoylGPC182182	0.998166	0.843331	1.18143	0.086	3387	0.983054	0.996763	Yes	model_3	both	OSA	1,2-dilinoleoyl-GPC (18:2/18:2)	Lipid	Phosphatidylcholine (PC)
dilinoleoylGPE182182	0.88353	0.675468	1.15568	0.137	3387	0.367653	0.958439	No	model_3	both	OSA	1,2-dilinoleoyl-GPE (18:2/18:2)*	Lipid	Phosphatidylethanolamine (PE)
dilinoleoylGPE182182	0.950563	0.733871	1.23124	0.132	3464	0.699916	0.993338	No	model_2	both	OSA	1,2-dilinoleoyl-GPE (18:2/18:2)*	Lipid	Phosphatidylethanolamine (PE)
dilinoleoylGPE182182	0.951177	0.731473	1.23687	0.134	3507	0.708099	0.958946	No	model_1	both	OSA	1,2-dilinoleoyl-GPE (18:2/18:2)*	Lipid	Phosphatidylethanolamine (PE)
dimethylarginineSDMA.ADMA	0.979801	0.857542	1.11949	0.068	3464	0.765309	0.946939	Yes	model_2	both	OSA	dimethylarginine (SDMA + ADMA)	Amino Acid	Urea cycle; Arginine and Proline Metabolism
dimethylarginineSDMA.ADMA	0.998092	0.875264	1.13816	0.067	3507	0.977306	0.99096	Yes	model_1	both	OSA	dimethylarginine (SDMA + ADMA)	Amino Acid	Urea cycle; Arginine and Proline Metabolism
dimethylarginineSDMA.ADMA	1.02193	0.890918	1.17222	0.07	3387	0.756953	0.970571	Yes	model_3	both	OSA	dimethylarginine (SDMA + ADMA)	Amino Acid	Urea cycle; Arginine and Proline Metabolism
dimethylglycine	1.05593	0.924168	1.20647	0.068	3464	0.421679	0.80854	Yes	model_2	both	OSA	dimethylglycine	Amino Acid	Glycine, Serine and Threonine Metabolism
dimethylglycine	1.0548	0.926805	1.20046	0.066	3507	0.4211	0.860101	Yes	model_1	both	OSA	dimethylglycine	Amino Acid	Glycine, Serine and Threonine Metabolism
dimethylglycine	1.06022	0.935228	1.20191	0.064	3387	0.360704	0.925579	Yes	model_3	both	OSA	dimethylglycine	Amino Acid	Glycine, Serine and Threonine Metabolism
dimethylurate17	1.01984	0.912038	1.14038	0.057	3387	0.730292	0.969652	Yes	model_3	both	OSA	1,7-dimethylurate	Xenobiotics	Xanthine Metabolism
dimethylurate17	1.06197	0.953446	1.18285	0.055	3464	0.271338	0.717843	Yes	model_2	both	OSA	1,7-dimethylurate	Xenobiotics	Xanthine Metabolism
dimethylurate17	1.06396	0.953361	1.18739	0.056	3507	0.271947	0.788815	Yes	model_1	both	OSA	1,7-dimethylurate	Xenobiotics	Xanthine Metabolism
dipalmitoylGPC160160	0.998471	0.879035	1.13413	0.065	3464	0.981205	0.995466	Yes	model_2	both	OSA	1,2-dipalmitoyl-GPC (16:0/16:0)	Lipid	Phosphatidylcholine (PC)
dipalmitoylGPC160160	0.924357	0.797992	1.07073	0.075	3387	0.294145	0.925579	Yes	model_3	both	OSA	1,2-dipalmitoyl-GPC (16:0/16:0)	Lipid	Phosphatidylcholine (PC)
dipalmitoylGPC160160	1.00628	0.889394	1.13854	0.063	3507	0.921217	0.972396	Yes	model_1	both	OSA	1,2-dipalmitoyl-GPC (16:0/16:0)	Lipid	Phosphatidylcholine (PC)
docosahexaenoateDHA226n3	1.02198	0.871953	1.19782	0.081	3464	0.787242	0.946939	Yes	model_2	both	OSA	docosahexaenoate (DHA; 22:6n3)	Lipid	Polyunsaturated Fatty Acid (n3 and n6)
docosahexaenoateDHA226n3	0.988324	0.846551	1.15384	0.079	3507	0.882035	0.948576	Yes	model_1	both	OSA	docosahexaenoate (DHA; 22:6n3)	Lipid	Polyunsaturated Fatty Acid (n3 and n6)
docosahexaenoateDHA226n3	0.992892	0.843822	1.1683	0.083	3387	0.931226	0.996763	Yes	model_3	both	OSA	docosahexaenoate (DHA; 22:6n3)	Lipid	Polyunsaturated Fatty Acid (n3 and n6)
ectoine	0.89831	0.79708	1.0124	0.061	3464	0.0775214	0.385761	Yes	model_2	both	OSA	ectoine	Xenobiotics	Chemical
ectoine	0.901399	0.799821	1.01588	0.061	3507	0.0896404	0.435694	Yes	model_1	both	OSA	ectoine	Xenobiotics	Chemical
ectoine	0.908686	0.807869	1.02208	0.06	3387	0.112952	0.925579	Yes	model_3	both	OSA	ectoine	Xenobiotics	Chemical
eicosapentaenoateEPA205n3	0.976123	0.826325	1.15308	0.085	3507	0.775172	0.93259	Yes	model_1	both	OSA	eicosapentaenoate (EPA; 20:5n3)	Lipid	Polyunsaturated Fatty Acid (n3 and n6)
eicosapentaenoateEPA205n3	1.01057	0.855482	1.19376	0.085	3464	0.902068	0.971815	Yes	model_2	both	OSA	eicosapentaenoate (EPA; 20:5n3)	Lipid	Polyunsaturated Fatty Acid (n3 and n6)
eicosapentaenoateEPA205n3	0.984139	0.83148	1.16483	0.086	3387	0.852776	0.984697	Yes	model_3	both	OSA	eicosapentaenoate (EPA; 20:5n3)	Lipid	Polyunsaturated Fatty Acid (n3 and n6)
enylpalmitoyl2arachidonoylGPCP160204	1.0414	0.916831	1.1829	0.065	3507	0.531166	0.893247	Yes	model_1	both	OSA	1-(1-enyl-palmitoyl)-2-arachidonoyl-GPC (P-16:0/20:4)*	Lipid	Plasmalogen
enylpalmitoyl2arachidonoylGPCP160204	1.05201	0.911762	1.21383	0.073	3387	0.484817	0.938211	Yes	model_3	both	OSA	1-(1-enyl-palmitoyl)-2-arachidonoyl-GPC (P-16:0/20:4)*	Lipid	Plasmalogen
enylpalmitoyl2arachidonoylGPCP160204	1.02131	0.897379	1.16235	0.066	3464	0.750361	0.946939	Yes	model_2	both	OSA	1-(1-enyl-palmitoyl)-2-arachidonoyl-GPC (P-16:0/20:4)*	Lipid	Plasmalogen
enylpalmitoyl2arachidonoylGPEP160204	1.03292	0.911146	1.17096	0.064	3507	0.610057	0.910727	Yes	model_1	both	OSA	1-(1-enyl-palmitoyl)-2-arachidonoyl-GPE (P-16:0/20:4)*	Lipid	Plasmalogen
enylpalmitoyl2arachidonoylGPEP160204	1.03773	0.915391	1.17642	0.064	3464	0.564561	0.867597	Yes	model_2	both	OSA	1-(1-enyl-palmitoyl)-2-arachidonoyl-GPE (P-16:0/20:4)*	Lipid	Plasmalogen
enylpalmitoyl2arachidonoylGPEP160204	1.02683	0.905774	1.16406	0.064	3387	0.677397	0.969652	Yes	model_3	both	OSA	1-(1-enyl-palmitoyl)-2-arachidonoyl-GPE (P-16:0/20:4)*	Lipid	Plasmalogen
enylpalmitoyl2linoleoylGPCP160182	0.915674	0.818882	1.02391	0.057	3464	0.120855	0.505921	Yes	model_2	both	OSA	1-(1-enyl-palmitoyl)-2-linoleoyl-GPC (P-16:0/18:2)*	Lipid	Plasmalogen
enylpalmitoyl2linoleoylGPCP160182	1.00142	0.878179	1.14195	0.067	3387	0.983167	0.996763	Yes	model_3	both	OSA	1-(1-enyl-palmitoyl)-2-linoleoyl-GPC (P-16:0/18:2)*	Lipid	Plasmalogen
enylpalmitoyl2linoleoylGPCP160182	0.931611	0.836407	1.03765	0.055	3507	0.197204	0.692168	Yes	model_1	both	OSA	1-(1-enyl-palmitoyl)-2-linoleoyl-GPC (P-16:0/18:2)*	Lipid	Plasmalogen
enylpalmitoyl2linoleoylGPEP160182	1.02382	0.913807	1.14709	0.058	3464	0.685906	0.943432	Yes	model_2	both	OSA	1-(1-enyl-palmitoyl)-2-linoleoyl-GPE (P-16:0/18:2)*	Lipid	Plasmalogen
enylpalmitoyl2linoleoylGPEP160182	1.02166	0.910092	1.14691	0.059	3387	0.716046	0.969652	Yes	model_3	both	OSA	1-(1-enyl-palmitoyl)-2-linoleoyl-GPE (P-16:0/18:2)*	Lipid	Plasmalogen
enylpalmitoyl2linoleoylGPEP160182	1.02599	0.915742	1.14951	0.058	3507	0.657837	0.928973	Yes	model_1	both	OSA	1-(1-enyl-palmitoyl)-2-linoleoyl-GPE (P-16:0/18:2)*	Lipid	Plasmalogen
enylpalmitoyl2oleoylGPCP160181	0.83103	0.734497	0.94025	0.063	3464	0.00306529	0.0669207	Yes	model_2	both	OSA	1-(1-enyl-palmitoyl)-2-oleoyl-GPC (P-16:0/18:1)*	Lipid	Plasmalogen
enylpalmitoyl2oleoylGPCP160181	0.845731	0.750426	0.953139	0.061	3507	0.005915	0.10547	Yes	model_1	both	OSA	1-(1-enyl-palmitoyl)-2-oleoyl-GPC (P-16:0/18:1)*	Lipid	Plasmalogen
enylpalmitoyl2oleoylGPCP160181	0.920032	0.797378	1.06155	0.073	3387	0.256438	0.925579	Yes	model_3	both	OSA	1-(1-enyl-palmitoyl)-2-oleoyl-GPC (P-16:0/18:1)*	Lipid	Plasmalogen
enylpalmitoylGPCP160	0.88767	0.76933	1.02421	0.073	3464	0.103682	0.471077	Yes	model_2	both	OSA	1-(1-enyl-palmitoyl)-GPC (P-16:0)*	Lipid	Lysoplasmalogen
enylpalmitoylGPCP160	0.894189	0.7765	1.02971	0.072	3507	0.119425	0.550812	Yes	model_1	both	OSA	1-(1-enyl-palmitoyl)-GPC (P-16:0)*	Lipid	Lysoplasmalogen
enylpalmitoylGPCP160	0.900074	0.755997	1.07161	0.089	3387	0.23565	0.925579	Yes	model_3	both	OSA	1-(1-enyl-palmitoyl)-GPC (P-16:0)*	Lipid	Lysoplasmalogen
enylstearoyl2arachidonoylGPEP180204	0.971758	0.855518	1.10379	0.065	3387	0.659674	0.969652	Yes	model_3	both	OSA	1-(1-enyl-stearoyl)-2-arachidonoyl-GPE (P-18:0/20:4)*	Lipid	Plasmalogen
enylstearoyl2arachidonoylGPEP180204	0.985443	0.874395	1.1106	0.061	3507	0.808769	0.93259	Yes	model_1	both	OSA	1-(1-enyl-stearoyl)-2-arachidonoyl-GPE (P-18:0/20:4)*	Lipid	Plasmalogen
enylstearoyl2arachidonoylGPEP180204	0.975367	0.863759	1.1014	0.062	3464	0.686132	0.943432	Yes	model_2	both	OSA	1-(1-enyl-stearoyl)-2-arachidonoyl-GPE (P-18:0/20:4)*	Lipid	Plasmalogen
enylstearoyl2linoleoylGPEP180182	1.01938	0.906279	1.14659	0.06	3387	0.750704	0.969652	Yes	model_3	both	OSA	1-(1-enyl-stearoyl)-2-linoleoyl-GPE (P-18:0/18:2)*	Lipid	Plasmalogen
enylstearoyl2linoleoylGPEP180182	1.06567	0.949297	1.19632	0.059	3507	0.279293	0.788815	Yes	model_1	both	OSA	1-(1-enyl-stearoyl)-2-linoleoyl-GPE (P-18:0/18:2)*	Lipid	Plasmalogen
enylstearoyl2linoleoylGPEP180182	1.05019	0.935503	1.17893	0.059	3464	0.406912	0.796166	Yes	model_2	both	OSA	1-(1-enyl-stearoyl)-2-linoleoyl-GPE (P-18:0/18:2)*	Lipid	Plasmalogen
enylstearoyl2oleoylGPEP180181	1.042	0.924577	1.17433	0.061	3507	0.498612	0.890343	Yes	model_1	both	OSA	1-(1-enyl-stearoyl)-2-oleoyl-GPE (P-18:0/18:1)	Lipid	Plasmalogen
enylstearoyl2oleoylGPEP180181	0.996658	0.880886	1.12765	0.063	3387	0.957466	0.996763	Yes	model_3	both	OSA	1-(1-enyl-stearoyl)-2-oleoyl-GPE (P-18:0/18:1)	Lipid	Plasmalogen
enylstearoyl2oleoylGPEP180181	1.0296	0.913579	1.16036	0.061	3464	0.632931	0.916683	Yes	model_2	both	OSA	1-(1-enyl-stearoyl)-2-oleoyl-GPE (P-18:0/18:1)	Lipid	Plasmalogen
fumarate	0.938486	0.816566	1.07861	0.071	3387	0.370082	0.925579	Yes	model_3	both	OSA	fumarate	Energy	TCA Cycle
fumarate	0.953422	0.844325	1.07662	0.062	3507	0.443308	0.879066	Yes	model_1	both	OSA	fumarate	Energy	TCA Cycle
fumarate	0.947093	0.835439	1.07367	0.064	3464	0.398835	0.796166	Yes	model_2	both	OSA	fumarate	Energy	TCA Cycle
gluconate	1.02737	0.869705	1.21361	0.085	3387	0.751596	0.969652	Yes	model_3	both	OSA	gluconate	Xenobiotics	Food Component/Plant
gluconate	1.09346	0.951409	1.25672	0.071	3464	0.208429	0.640611	Yes	model_2	both	OSA	gluconate	Xenobiotics	Food Component/Plant
gluconate	1.09057	0.950751	1.25094	0.07	3507	0.215729	0.693652	Yes	model_1	both	OSA	gluconate	Xenobiotics	Food Component/Plant
glucose	1.05246	0.894451	1.23839	0.083	3507	0.536187	0.893247	Yes	model_1	both	OSA	glucose	Carbohydrate	Glycolysis, Gluconeogenesis, and Pyruvate Metabolism
glucose	0.912273	0.766243	1.08613	0.089	3387	0.303249	0.925579	Yes	model_3	both	OSA	glucose	Carbohydrate	Glycolysis, Gluconeogenesis, and Pyruvate Metabolism
glucose	1.075	0.920797	1.25504	0.079	3464	0.362259	0.792955	Yes	model_2	both	OSA	glucose	Carbohydrate	Glycolysis, Gluconeogenesis, and Pyruvate Metabolism
glutamate	1.21717	1.04257	1.42101	0.079	3387	0.0128701	0.58556	Yes	model_3	both	OSA	glutamate	Amino Acid	Glutamate Metabolism
glutamate	1.32577	1.14677	1.5327	0.074	3507	0.000135936	0.0142053	Yes	model_1	both	OSA	glutamate	Amino Acid	Glutamate Metabolism
glutamate	1.35854	1.17052	1.57675	0.076	3464	5.36542e-05	0.00560686	Yes	model_2	both	OSA	glutamate	Amino Acid	Glutamate Metabolism
glutamine	0.97858	0.84812	1.12911	0.073	3387	0.768281	0.975441	Yes	model_3	both	OSA	glutamine	Amino Acid	Glutamate Metabolism
glutamine	0.923224	0.797014	1.06942	0.075	3464	0.289294	0.728464	Yes	model_2	both	OSA	glutamine	Amino Acid	Glutamate Metabolism
glutamine	0.932202	0.807925	1.0756	0.073	3507	0.337373	0.82954	Yes	model_1	both	OSA	glutamine	Amino Acid	Glutamate Metabolism
glutarylcarnitineC5DC	0.940399	0.832792	1.06191	0.062	3464	0.320588	0.770149	Yes	model_2	both	OSA	glutarylcarnitine (C5-DC)	Amino Acid	Lysine Metabolism
glutarylcarnitineC5DC	0.920966	0.813986	1.04201	0.063	3387	0.193716	0.925579	Yes	model_3	both	OSA	glutarylcarnitine (C5-DC)	Amino Acid	Lysine Metabolism
glutarylcarnitineC5DC	0.949499	0.842501	1.07009	0.061	3507	0.395794	0.852794	Yes	model_1	both	OSA	glutarylcarnitine (C5-DC)	Amino Acid	Lysine Metabolism
glycerate	0.944529	0.825052	1.08131	0.069	3464	0.411416	0.796166	Yes	model_2	both	OSA	glycerate	Carbohydrate	Glycolysis, Gluconeogenesis, and Pyruvate Metabolism
glycerate	0.957625	0.833219	1.10061	0.071	3387	0.542433	0.96806	Yes	model_3	both	OSA	glycerate	Carbohydrate	Glycolysis, Gluconeogenesis, and Pyruvate Metabolism
glycerate	0.935676	0.817318	1.07117	0.069	3507	0.333327	0.82935	Yes	model_1	both	OSA	glycerate	Carbohydrate	Glycolysis, Gluconeogenesis, and Pyruvate Metabolism
glycerol3phosphate	1.08433	0.973518	1.20775	0.055	3464	0.139573	0.530379	Yes	model_2	both	OSA	glycerol 3-phosphate	Lipid	Glycerolipid Metabolism
glycerol3phosphate	1.0222	0.910573	1.14752	0.059	3387	0.710057	0.969652	Yes	model_3	both	OSA	glycerol 3-phosphate	Lipid	Glycerolipid Metabolism
glycerol3phosphate	1.07628	0.966292	1.19879	0.055	3507	0.180993	0.680735	Yes	model_1	both	OSA	glycerol 3-phosphate	Lipid	Glycerolipid Metabolism
glycerophosphorylcholineGPC	1.01136	0.892126	1.14652	0.064	3507	0.859083	0.948576	Yes	model_1	both	OSA	glycerophosphorylcholine (GPC)	Lipid	Phospholipid Metabolism
glycerophosphorylcholineGPC	0.99925	0.879721	1.13502	0.065	3387	0.990838	0.996763	Yes	model_3	both	OSA	glycerophosphorylcholine (GPC)	Lipid	Phospholipid Metabolism
glycerophosphorylcholineGPC	1.01617	0.899893	1.14747	0.062	3464	0.794672	0.946939	Yes	model_2	both	OSA	glycerophosphorylcholine (GPC)	Lipid	Phospholipid Metabolism
glycine	0.849741	0.749564	0.963306	0.064	3507	0.0103542	0.125547	Yes	model_1	both	OSA	glycine	Amino Acid	Glycine, Serine and Threonine Metabolism
glycine	0.824963	0.726282	0.937052	0.065	3464	0.00321115	0.0669207	Yes	model_2	both	OSA	glycine	Amino Acid	Glycine, Serine and Threonine Metabolism
glycine	0.884443	0.769544	1.0165	0.071	3387	0.084551	0.925579	Yes	model_3	both	OSA	glycine	Amino Acid	Glycine, Serine and Threonine Metabolism
glycochenodeoxycholate	1.08179	0.956127	1.22397	0.063	3507	0.209537	0.693652	Yes	model_1	both	OSA	glycochenodeoxycholate	Lipid	Primary Bile Acid Metabolism
glycochenodeoxycholate	1.12251	0.984369	1.28003	0.067	3387	0.0853385	0.925579	Yes	model_3	both	OSA	glycochenodeoxycholate	Lipid	Primary Bile Acid Metabolism
glycochenodeoxycholate	1.08138	0.953895	1.2259	0.064	3464	0.224503	0.670301	Yes	model_2	both	OSA	glycochenodeoxycholate	Lipid	Primary Bile Acid Metabolism
glycocholate	1.06394	0.934839	1.21087	0.066	3507	0.346126	0.839646	Yes	model_1	both	OSA	glycocholate	Lipid	Primary Bile Acid Metabolism
glycocholate	1.06239	0.929825	1.21385	0.068	3464	0.371129	0.792955	Yes	model_2	both	OSA	glycocholate	Lipid	Primary Bile Acid Metabolism
glycocholate	1.06656	0.926188	1.22821	0.072	3387	0.368525	0.925579	Yes	model_3	both	OSA	glycocholate	Lipid	Primary Bile Acid Metabolism
hexanoylcarnitineC6	1.03292	0.896971	1.18947	0.072	3464	0.651961	0.926937	Yes	model_2	both	OSA	hexanoylcarnitine (C6)	Lipid	Fatty Acid Metabolism(Acyl Carnitine)
hexanoylcarnitineC6	1.00671	0.875929	1.15702	0.071	3387	0.924822	0.996763	Yes	model_3	both	OSA	hexanoylcarnitine (C6)	Lipid	Fatty Acid Metabolism(Acyl Carnitine)
hexanoylcarnitineC6	1.03317	0.893683	1.19444	0.074	3507	0.657592	0.928973	Yes	model_1	both	OSA	hexanoylcarnitine (C6)	Lipid	Fatty Acid Metabolism(Acyl Carnitine)
hippurate	0.984486	0.882148	1.0987	0.056	3387	0.781384	0.975441	Yes	model_3	both	OSA	hippurate	Xenobiotics	Benzoate Metabolism
hippurate	0.998219	0.896209	1.11184	0.055	3464	0.974009	0.995466	Yes	model_2	both	OSA	hippurate	Xenobiotics	Benzoate Metabolism
hippurate	1.00279	0.90031	1.11693	0.055	3507	0.959257	0.98761	Yes	model_1	both	OSA	hippurate	Xenobiotics	Benzoate Metabolism
histidine	0.983972	0.874802	1.10677	0.06	3464	0.788681	0.946939	Yes	model_2	both	OSA	histidine	Amino Acid	Histidine Metabolism
histidine	1.01914	0.913202	1.13737	0.056	3387	0.734532	0.969652	Yes	model_3	both	OSA	histidine	Amino Acid	Histidine Metabolism
histidine	0.999292	0.884946	1.12841	0.062	3507	0.990846	0.994527	Yes	model_1	both	OSA	histidine	Amino Acid	Histidine Metabolism
homoarginine	0.994024	0.871696	1.13352	0.067	3464	0.928848	0.977289	Yes	model_2	both	OSA	homoarginine	Amino Acid	Urea cycle; Arginine and Proline Metabolism
homoarginine	1.00032	0.877214	1.14069	0.067	3387	0.996264	0.996763	Yes	model_3	both	OSA	homoarginine	Amino Acid	Urea cycle; Arginine and Proline Metabolism
homoarginine	0.96834	0.845851	1.10857	0.069	3507	0.63963	0.928352	Yes	model_1	both	OSA	homoarginine	Amino Acid	Urea cycle; Arginine and Proline Metabolism
homocitrulline	1.10544	0.980866	1.24583	0.061	3464	0.103044	0.471077	Yes	model_2	both	OSA	homocitrulline	Amino Acid	Urea cycle; Arginine and Proline Metabolism
homocitrulline	1.07782	0.952619	1.21947	0.063	3387	0.23078	0.925579	Yes	model_3	both	OSA	homocitrulline	Amino Acid	Urea cycle; Arginine and Proline Metabolism
homocitrulline	1.10288	0.974766	1.24782	0.063	3507	0.121231	0.550812	Yes	model_1	both	OSA	homocitrulline	Amino Acid	Urea cycle; Arginine and Proline Metabolism
hydroxybutyrateBHBA	1.00073	0.884487	1.13226	0.063	3464	0.990703	0.995466	Yes	model_2	both	OSA	3-hydroxybutyrate (BHBA)	Lipid	Ketone Bodies
hydroxybutyrateBHBA	1.02843	0.901872	1.17276	0.067	3387	0.674282	0.969652	Yes	model_3	both	OSA	3-hydroxybutyrate (BHBA)	Lipid	Ketone Bodies
hydroxybutyrateBHBA	0.985187	0.870747	1.11467	0.063	3507	0.812112	0.93259	Yes	model_1	both	OSA	3-hydroxybutyrate (BHBA)	Lipid	Ketone Bodies
hydroxybutyrylcarnitine1	1.01402	0.896232	1.14729	0.063	3464	0.824266	0.946939	Yes	model_2	both	OSA	3-hydroxybutyrylcarnitine (1)	Lipid	Fatty Acid Metabolism(Acyl Carnitine)
hydroxybutyrylcarnitine1	0.997804	0.883629	1.12673	0.062	3507	0.971738	0.990698	Yes	model_1	both	OSA	3-hydroxybutyrylcarnitine (1)	Lipid	Fatty Acid Metabolism(Acyl Carnitine)
hydroxybutyrylcarnitine1	0.985625	0.86095	1.12836	0.069	3387	0.833505	0.984697	Yes	model_3	both	OSA	3-hydroxybutyrylcarnitine (1)	Lipid	Fatty Acid Metabolism(Acyl Carnitine)
hydroxycotinine	1.00218	0.600866	1.67152	0.261	3464	0.993338	0.993338	No	model_2	both	OSA	hydroxycotinine	Xenobiotics	Tobacco Metabolite
hydroxycotinine	1.01419	0.597435	1.72166	0.27	3387	0.958439	0.958439	No	model_3	both	OSA	hydroxycotinine	Xenobiotics	Tobacco Metabolite
hydroxycotinine	1.13983	0.851152	1.52641	0.149	3507	0.381185	0.958946	No	model_1	both	OSA	hydroxycotinine	Xenobiotics	Tobacco Metabolite
hydroxyglutarate	0.953457	0.841053	1.08088	0.064	3464	0.454503	0.833255	Yes	model_2	both	OSA	2-hydroxyglutarate	Lipid	Fatty Acid, Dicarboxylate
hydroxyglutarate	0.981619	0.876138	1.0998	0.058	3387	0.747	0.969652	Yes	model_3	both	OSA	2-hydroxyglutarate	Lipid	Fatty Acid, Dicarboxylate
hydroxyglutarate	0.973163	0.856755	1.10539	0.065	3507	0.677789	0.930585	Yes	model_1	both	OSA	2-hydroxyglutarate	Lipid	Fatty Acid, Dicarboxylate
hypotaurine	0.972836	0.843142	1.12248	0.073	3464	0.70422	0.943474	Yes	model_2	both	OSA	hypotaurine	Amino Acid	Methionine, Cysteine, SAM and Taurine Metabolism
hypotaurine	1.03325	0.886768	1.20393	0.078	3387	0.675726	0.969652	Yes	model_3	both	OSA	hypotaurine	Amino Acid	Methionine, Cysteine, SAM and Taurine Metabolism
hypotaurine	0.971308	0.846782	1.11415	0.07	3507	0.679156	0.930585	Yes	model_1	both	OSA	hypotaurine	Amino Acid	Methionine, Cysteine, SAM and Taurine Metabolism
hypoxanthine	0.953545	0.836199	1.08736	0.067	3507	0.47442	0.886368	Yes	model_1	both	OSA	hypoxanthine	Nucleotide	Purine Metabolism, (Hypo)Xanthine/Inosine containing
hypoxanthine	0.99767	0.873181	1.13991	0.068	3387	0.972674	0.996763	Yes	model_3	both	OSA	hypoxanthine	Nucleotide	Purine Metabolism, (Hypo)Xanthine/Inosine containing
hypoxanthine	0.956544	0.838829	1.09078	0.067	3464	0.507541	0.850869	Yes	model_2	both	OSA	hypoxanthine	Nucleotide	Purine Metabolism, (Hypo)Xanthine/Inosine containing
indole3carboxylicacid	0.950547	0.851737	1.06082	0.056	3387	0.368928	0.925579	Yes	model_3	both	OSA	indole-3-carboxylic acid	Amino Acid	Tryptophan Metabolism
indole3carboxylicacid	0.986938	0.882614	1.10359	0.057	3507	0.817676	0.933849	Yes	model_1	both	OSA	indole-3-carboxylic acid	Amino Acid	Tryptophan Metabolism
indole3carboxylicacid	0.970058	0.867517	1.08472	0.057	3464	0.592108	0.89922	Yes	model_2	both	OSA	indole-3-carboxylic acid	Amino Acid	Tryptophan Metabolism
indolepropionate	0.921606	0.819355	1.03662	0.06	3387	0.170083	0.925579	Yes	model_3	both	OSA	indolepropionate	Amino Acid	Tryptophan Metabolism
indolepropionate	0.913722	0.81394	1.02574	0.059	3464	0.126356	0.505921	Yes	model_2	both	OSA	indolepropionate	Amino Acid	Tryptophan Metabolism
indolepropionate	0.889805	0.787987	1.00478	0.062	3507	0.0594071	0.327361	Yes	model_1	both	OSA	indolepropionate	Amino Acid	Tryptophan Metabolism
indoxylsulfate	0.87962	0.788182	0.981664	0.056	3387	0.0224138	0.58556	Yes	model_3	both	OSA	3-indoxyl sulfate	Amino Acid	Tryptophan Metabolism
indoxylsulfate	0.887231	0.796562	0.98822	0.055	3507	0.0289774	0.224307	Yes	model_1	both	OSA	3-indoxyl sulfate	Amino Acid	Tryptophan Metabolism
indoxylsulfate	0.890092	0.794446	0.997253	0.058	3464	0.0452877	0.277526	Yes	model_2	both	OSA	3-indoxyl sulfate	Amino Acid	Tryptophan Metabolism
inosine	0.902785	0.783965	1.03961	0.072	3387	0.1557	0.925579	Yes	model_3	both	OSA	inosine	Nucleotide	Purine Metabolism, (Hypo)Xanthine/Inosine containing
inosine	0.872803	0.760906	1.00116	0.07	3507	0.053408	0.310063	Yes	model_1	both	OSA	inosine	Nucleotide	Purine Metabolism, (Hypo)Xanthine/Inosine containing
inosine	0.876828	0.759934	1.0117	0.073	3464	0.0701911	0.366748	Yes	model_2	both	OSA	inosine	Nucleotide	Purine Metabolism, (Hypo)Xanthine/Inosine containing
isoleucine	1.12722	0.965525	1.316	0.079	3387	0.131816	0.925579	Yes	model_3	both	OSA	isoleucine	Amino Acid	Leucine, Isoleucine and Valine Metabolism
isoleucine	1.24319	1.07324	1.44006	0.075	3464	0.00352214	0.0669207	Yes	model_2	both	OSA	isoleucine	Amino Acid	Leucine, Isoleucine and Valine Metabolism
isoleucine	1.23512	1.07046	1.42511	0.073	3507	0.00390181	0.0978222	Yes	model_1	both	OSA	isoleucine	Amino Acid	Leucine, Isoleucine and Valine Metabolism
Iurobilinogen	0.997974	0.788811	1.2626	0.12	3464	0.98648	0.993338	No	model_2	both	OSA	I-urobilinogen	Cofactors and Vitamins	Hemoglobin and Porphyrin Metabolism
Iurobilinogen	1.01082	0.795838	1.28387	0.122	3507	0.92997	0.958946	No	model_1	both	OSA	I-urobilinogen	Cofactors and Vitamins	Hemoglobin and Porphyrin Metabolism
Iurobilinogen	0.981854	0.780646	1.23492	0.117	3387	0.875824	0.958439	No	model_3	both	OSA	I-urobilinogen	Cofactors and Vitamins	Hemoglobin and Porphyrin Metabolism
kynurenate	1.04394	0.919064	1.18578	0.065	3387	0.509544	0.942736	Yes	model_3	both	OSA	kynurenate	Amino Acid	Tryptophan Metabolism
kynurenate	1.0682	0.942267	1.21096	0.064	3464	0.302991	0.747135	Yes	model_2	both	OSA	kynurenate	Amino Acid	Tryptophan Metabolism
kynurenate	1.06576	0.941965	1.20584	0.063	3507	0.309155	0.817108	Yes	model_1	both	OSA	kynurenate	Amino Acid	Tryptophan Metabolism
kynurenine	1.01396	0.896175	1.14722	0.063	3387	0.82549	0.984697	Yes	model_3	both	OSA	kynurenine	Amino Acid	Tryptophan Metabolism
kynurenine	1.03538	0.924122	1.16003	0.058	3507	0.54706	0.893247	Yes	model_1	both	OSA	kynurenine	Amino Acid	Tryptophan Metabolism
kynurenine	1.0387	0.928902	1.16147	0.057	3464	0.507557	0.850869	Yes	model_2	both	OSA	kynurenine	Amino Acid	Tryptophan Metabolism
lactate	0.935228	0.813732	1.07487	0.071	3387	0.348157	0.925579	Yes	model_3	both	OSA	lactate	Carbohydrate	Glycolysis, Gluconeogenesis, and Pyruvate Metabolism
lactate	1.02088	0.898765	1.15959	0.065	3507	0.751912	0.93259	Yes	model_1	both	OSA	lactate	Carbohydrate	Glycolysis, Gluconeogenesis, and Pyruvate Metabolism
lactate	1.02959	0.902884	1.17407	0.067	3464	0.661827	0.928975	Yes	model_2	both	OSA	lactate	Carbohydrate	Glycolysis, Gluconeogenesis, and Pyruvate Metabolism
laurylcarnitineC12	0.943117	0.828677	1.07336	0.066	3387	0.373627	0.925579	Yes	model_3	both	OSA	laurylcarnitine (C12)	Lipid	Fatty Acid Metabolism(Acyl Carnitine)
laurylcarnitineC12	0.973553	0.852073	1.11235	0.068	3507	0.693624	0.93259	Yes	model_1	both	OSA	laurylcarnitine (C12)	Lipid	Fatty Acid Metabolism(Acyl Carnitine)
laurylcarnitineC12	0.968881	0.849648	1.10485	0.067	3464	0.637984	0.916683	Yes	model_2	both	OSA	laurylcarnitine (C12)	Lipid	Fatty Acid Metabolism(Acyl Carnitine)
leucine	1.12872	0.964915	1.32033	0.08	3387	0.131382	0.925579	Yes	model_3	both	OSA	leucine	Amino Acid	Leucine, Isoleucine and Valine Metabolism
leucine	1.2492	1.07843	1.44702	0.075	3464	0.0028463	0.0669207	Yes	model_2	both	OSA	leucine	Amino Acid	Leucine, Isoleucine and Valine Metabolism
leucine	1.23664	1.06967	1.42966	0.074	3507	0.00428245	0.0978222	Yes	model_1	both	OSA	leucine	Amino Acid	Leucine, Isoleucine and Valine Metabolism
leucylglycine	1.00719	0.895446	1.13288	0.06	3387	0.904793	0.996763	Yes	model_3	both	OSA	leucylglycine	Peptide	Dipeptide
leucylglycine	0.965787	0.858635	1.08631	0.06	3464	0.564531	0.867597	Yes	model_2	both	OSA	leucylglycine	Peptide	Dipeptide
leucylglycine	0.96889	0.859706	1.09194	0.061	3507	0.602478	0.907961	Yes	model_1	both	OSA	leucylglycine	Peptide	Dipeptide
linoleate182n6	1.02786	0.89258	1.18365	0.072	3464	0.702516	0.943474	Yes	model_2	both	OSA	linoleate (18:2n6)	Lipid	Polyunsaturated Fatty Acid (n3 and n6)
linoleate182n6	1.04498	0.911009	1.19865	0.07	3387	0.531453	0.957532	Yes	model_3	both	OSA	linoleate (18:2n6)	Lipid	Polyunsaturated Fatty Acid (n3 and n6)
linoleate182n6	1.01498	0.883122	1.16652	0.071	3507	0.835108	0.936169	Yes	model_1	both	OSA	linoleate (18:2n6)	Lipid	Polyunsaturated Fatty Acid (n3 and n6)
linolenoylGPC183	0.936308	0.808309	1.08458	0.075	3507	0.382533	0.85144	Yes	model_1	both	OSA	1-linolenoyl-GPC (18:3)*	Lipid	Lysophospholipid
linolenoylGPC183	0.951881	0.823366	1.10046	0.074	3464	0.507171	0.850869	Yes	model_2	both	OSA	1-linolenoyl-GPC (18:3)*	Lipid	Lysophospholipid
linolenoylGPC183	0.895142	0.771258	1.03893	0.076	3387	0.145959	0.925579	Yes	model_3	both	OSA	1-linolenoyl-GPC (18:3)*	Lipid	Lysophospholipid
linoleoyl2arachidonoylGPC182204n6	0.993578	0.859433	1.14866	0.074	3464	0.930528	0.977289	Yes	model_2	both	OSA	1-linoleoyl-2-arachidonoyl-GPC (18:2/20:4n6)*	Lipid	Phosphatidylcholine (PC)
linoleoyl2arachidonoylGPC182204n6	0.918347	0.774374	1.08909	0.087	3387	0.327201	0.925579	Yes	model_3	both	OSA	1-linoleoyl-2-arachidonoyl-GPC (18:2/20:4n6)*	Lipid	Phosphatidylcholine (PC)
linoleoyl2arachidonoylGPC182204n6	0.993755	0.864655	1.14213	0.071	3507	0.929216	0.975911	Yes	model_1	both	OSA	1-linoleoyl-2-arachidonoyl-GPC (18:2/20:4n6)*	Lipid	Phosphatidylcholine (PC)
linoleoylcarnitineC182	0.980274	0.866405	1.10911	0.063	3464	0.752338	0.946939	Yes	model_2	both	OSA	linoleoylcarnitine (C18:2)*	Lipid	Fatty Acid Metabolism(Acyl Carnitine)
linoleoylcarnitineC182	0.998515	0.880798	1.13196	0.064	3387	0.981435	0.996763	Yes	model_3	both	OSA	linoleoylcarnitine (C18:2)*	Lipid	Fatty Acid Metabolism(Acyl Carnitine)
linoleoylcarnitineC182	0.989849	0.874867	1.11994	0.063	3507	0.872111	0.948576	Yes	model_1	both	OSA	linoleoylcarnitine (C18:2)*	Lipid	Fatty Acid Metabolism(Acyl Carnitine)
linoleoylethanolamide	1.15743	1.02902	1.30187	0.06	3464	0.0152371	0.127471	Yes	model_2	both	OSA	linoleoyl ethanolamide	Lipid	Endocannabinoid
linoleoylethanolamide	1.15352	1.02554	1.29748	0.06	3387	0.0166883	0.58556	Yes	model_3	both	OSA	linoleoyl ethanolamide	Lipid	Endocannabinoid
linoleoylethanolamide	1.15155	1.02781	1.29018	0.058	3507	0.0156268	0.142	Yes	model_1	both	OSA	linoleoyl ethanolamide	Lipid	Endocannabinoid
linoleoylGPA182	0.955667	0.846313	1.07915	0.062	3387	0.465682	0.931616	Yes	model_3	both	OSA	1-linoleoyl-GPA (18:2)*	Lipid	Lysophospholipid
linoleoylGPA182	0.935409	0.829998	1.05421	0.061	3464	0.270515	0.717843	Yes	model_2	both	OSA	1-linoleoyl-GPA (18:2)*	Lipid	Lysophospholipid
linoleoylGPA182	0.940815	0.838075	1.05615	0.059	3507	0.305128	0.817108	Yes	model_1	both	OSA	1-linoleoyl-GPA (18:2)*	Lipid	Lysophospholipid
linoleoylGPE182	1.02576	0.899526	1.16971	0.067	3464	0.703741	0.943474	Yes	model_2	both	OSA	1-linoleoyl-GPE (18:2)*	Lipid	Lysophospholipid
linoleoylGPE182	0.941088	0.807673	1.09654	0.078	3387	0.437618	0.931616	Yes	model_3	both	OSA	1-linoleoyl-GPE (18:2)*	Lipid	Lysophospholipid
linoleoylGPE182	1.03421	0.910502	1.17473	0.065	3507	0.603473	0.907961	Yes	model_1	both	OSA	1-linoleoyl-GPE (18:2)*	Lipid	Lysophospholipid
linoleoyllinoleoylglycerol1821821	1.05565	0.913128	1.22043	0.074	3387	0.465623	0.931616	Yes	model_3	both	OSA	linoleoyl-linoleoyl-glycerol (18:2/18:2) [1]*	Lipid	Diacylglycerol
linoleoyllinoleoylglycerol1821821	1.25357	1.10362	1.42389	0.065	3464	0.000500728	0.0209304	Yes	model_2	both	OSA	linoleoyl-linoleoyl-glycerol (18:2/18:2) [1]*	Lipid	Diacylglycerol
linoleoyllinoleoylglycerol1821821	1.24888	1.09734	1.42135	0.066	3507	0.000826933	0.0399792	Yes	model_1	both	OSA	linoleoyl-linoleoyl-glycerol (18:2/18:2) [1]*	Lipid	Diacylglycerol
lysine	1.09468	0.963734	1.24341	0.065	3387	0.166249	0.925579	Yes	model_3	both	OSA	lysine	Amino Acid	Lysine Metabolism
lysine	1.11686	0.979412	1.27359	0.067	3464	0.0986852	0.468755	Yes	model_2	both	OSA	lysine	Amino Acid	Lysine Metabolism
lysine	1.0958	0.959064	1.25203	0.068	3507	0.177164	0.680735	Yes	model_1	both	OSA	lysine	Amino Acid	Lysine Metabolism
malate	0.981889	0.845999	1.13961	0.076	3464	0.809442	0.946939	Yes	model_2	both	OSA	malate	Energy	TCA Cycle
malate	0.975559	0.842194	1.13004	0.075	3507	0.742203	0.93259	Yes	model_1	both	OSA	malate	Energy	TCA Cycle
malate	0.942439	0.808832	1.09812	0.078	3387	0.444747	0.931616	Yes	model_3	both	OSA	malate	Energy	TCA Cycle
methionine	1.11368	0.950192	1.30529	0.081	3387	0.185714	0.925579	Yes	model_3	both	OSA	methionine	Amino Acid	Methionine, Cysteine, SAM and Taurine Metabolism
methionine	1.06038	0.911835	1.23311	0.077	3464	0.444582	0.833255	Yes	model_2	both	OSA	methionine	Amino Acid	Methionine, Cysteine, SAM and Taurine Metabolism
methionine	1.04986	0.902796	1.22089	0.077	3507	0.52604	0.893247	Yes	model_1	both	OSA	methionine	Amino Acid	Methionine, Cysteine, SAM and Taurine Metabolism
methioninesulfoxide	1.00739	0.879964	1.15328	0.069	3464	0.914478	0.975132	Yes	model_2	both	OSA	methionine sulfoxide	Amino Acid	Methionine, Cysteine, SAM and Taurine Metabolism
methioninesulfoxide	1.01896	0.891817	1.16424	0.068	3507	0.781348	0.93259	Yes	model_1	both	OSA	methionine sulfoxide	Amino Acid	Methionine, Cysteine, SAM and Taurine Metabolism
methioninesulfoxide	1.06021	0.926102	1.21374	0.069	3387	0.393779	0.931616	Yes	model_3	both	OSA	methionine sulfoxide	Amino Acid	Methionine, Cysteine, SAM and Taurine Metabolism
methyl2oxobutyrate	1.14788	1.00662	1.30897	0.067	3507	0.040874	0.27557	Yes	model_1	both	OSA	3-methyl-2-oxobutyrate	Amino Acid	Leucine, Isoleucine and Valine Metabolism
methyl2oxobutyrate	1.16876	1.01892	1.34063	0.07	3464	0.0257972	0.17972	Yes	model_2	both	OSA	3-methyl-2-oxobutyrate	Amino Acid	Leucine, Isoleucine and Valine Metabolism
methyl2oxobutyrate	1.08319	0.942471	1.24492	0.071	3387	0.26276	0.925579	Yes	model_3	both	OSA	3-methyl-2-oxobutyrate	Amino Acid	Leucine, Isoleucine and Valine Metabolism
methyl2oxopentanoate	1.10535	0.933892	1.3083	0.086	3387	0.244028	0.925579	Yes	model_3	both	OSA	4-methyl-2-oxopentanoate	Amino Acid	Leucine, Isoleucine and Valine Metabolism
methyl2oxopentanoate	1.2074	1.02412	1.42349	0.084	3464	0.0251275	0.17972	Yes	model_2	both	OSA	4-methyl-2-oxopentanoate	Amino Acid	Leucine, Isoleucine and Valine Metabolism
methyl2oxopentanoate	1.17545	0.993113	1.39126	0.086	3507	0.0595201	0.327361	Yes	model_1	both	OSA	4-methyl-2-oxopentanoate	Amino Acid	Leucine, Isoleucine and Valine Metabolism
methylguanine	1.05056	0.941353	1.17243	0.056	3464	0.379879	0.792955	Yes	model_2	both	OSA	7-methylguanine	Nucleotide	Purine Metabolism, Guanine containing
methylguanine	1.04839	0.941256	1.16773	0.055	3507	0.387977	0.85144	Yes	model_1	both	OSA	7-methylguanine	Nucleotide	Purine Metabolism, Guanine containing
methylguanine	1.04828	0.930147	1.18141	0.061	3387	0.440355	0.931616	Yes	model_3	both	OSA	7-methylguanine	Nucleotide	Purine Metabolism, Guanine containing
methylhistamine	0.887309	0.796632	0.988307	0.055	3387	0.0292598	0.679477	Yes	model_3	both	OSA	1-methylhistamine	Amino Acid	Histidine Metabolism
methylhistamine	0.89975	0.809387	1.0002	0.054	3507	0.0510514	0.310063	Yes	model_1	both	OSA	1-methylhistamine	Amino Acid	Histidine Metabolism
methylhistamine	0.898172	0.804806	1.00237	0.056	3464	0.0555648	0.322585	Yes	model_2	both	OSA	1-methylhistamine	Amino Acid	Histidine Metabolism
methylhistidine1	1.03463	0.921642	1.16146	0.059	3507	0.566504	0.903811	Yes	model_1	both	OSA	1-methylhistidine	Amino Acid	Histidine Metabolism
methylhistidine1	1.01949	0.908159	1.14447	0.059	3387	0.745439	0.969652	Yes	model_3	both	OSA	1-methylhistidine	Amino Acid	Histidine Metabolism
methylhistidine1	1.04295	0.92724	1.17311	0.06	3464	0.47978	0.841005	Yes	model_2	both	OSA	1-methylhistidine	Amino Acid	Histidine Metabolism
methylhistidine3	0.985297	0.881146	1.10176	0.057	3507	0.794502	0.93259	Yes	model_1	both	OSA	3-methylhistidine	Amino Acid	Histidine Metabolism
methylhistidine3	0.991125	0.886358	1.10828	0.057	3464	0.876764	0.95939	Yes	model_2	both	OSA	3-methylhistidine	Amino Acid	Histidine Metabolism
methylhistidine3	0.979196	0.870556	1.10139	0.06	3387	0.725715	0.969652	Yes	model_3	both	OSA	3-methylhistidine	Amino Acid	Histidine Metabolism
methylnicotinamide	0.996052	0.873475	1.13583	0.067	3507	0.953166	0.986196	Yes	model_1	both	OSA	1-methylnicotinamide	Cofactors and Vitamins	Nicotinate and Nicotinamide Metabolism
methylnicotinamide	1.00163	0.87322	1.14893	0.07	3387	0.9813	0.996763	Yes	model_3	both	OSA	1-methylnicotinamide	Cofactors and Vitamins	Nicotinate and Nicotinamide Metabolism
methylnicotinamide	1.00005	0.875264	1.14263	0.068	3464	0.999414	0.999414	Yes	model_2	both	OSA	1-methylnicotinamide	Cofactors and Vitamins	Nicotinate and Nicotinamide Metabolism
methylthioadenosineMTA	1.18427	1.02639	1.36644	0.073	3507	0.021002	0.175577	Yes	model_1	both	OSA	5-methylthioadenosine (MTA)	Amino Acid	Polyamine Metabolism
methylthioadenosineMTA	1.19302	1.02992	1.38194	0.075	3464	0.0192901	0.14932	Yes	model_2	both	OSA	5-methylthioadenosine (MTA)	Amino Acid	Polyamine Metabolism
methylthioadenosineMTA	1.14312	0.986851	1.32414	0.075	3387	0.0726513	0.925579	Yes	model_3	both	OSA	5-methylthioadenosine (MTA)	Amino Acid	Polyamine Metabolism
methyluridineribothymidine	0.985444	0.877829	1.10625	0.059	3507	0.805192	0.93259	Yes	model_1	both	OSA	5-methyluridine (ribothymidine)	Nucleotide	Pyrimidine Metabolism, Uracil containing
methyluridineribothymidine	0.98771	0.872977	1.11752	0.063	3387	0.845107	0.984697	Yes	model_3	both	OSA	5-methyluridine (ribothymidine)	Nucleotide	Pyrimidine Metabolism, Uracil containing
methyluridineribothymidine	0.967909	0.858836	1.09083	0.061	3464	0.593744	0.89922	Yes	model_2	both	OSA	5-methyluridine (ribothymidine)	Nucleotide	Pyrimidine Metabolism, Uracil containing
methylxanthine3	0.977586	0.860649	1.11041	0.065	3464	0.728584	0.946939	Yes	model_2	both	OSA	3-methylxanthine	Xenobiotics	Xanthine Metabolism
methylxanthine3	0.971179	0.855008	1.10313	0.065	3387	0.653397	0.969652	Yes	model_3	both	OSA	3-methylxanthine	Xenobiotics	Xanthine Metabolism
methylxanthine3	0.98027	0.863012	1.11346	0.065	3507	0.758116	0.93259	Yes	model_1	both	OSA	3-methylxanthine	Xenobiotics	Xanthine Metabolism
methylxanthine7	0.941611	0.828977	1.06955	0.065	3507	0.357102	0.848118	Yes	model_1	both	OSA	7-methylxanthine	Xenobiotics	Xanthine Metabolism
methylxanthine7	0.950627	0.835276	1.08191	0.066	3387	0.442574	0.931616	Yes	model_3	both	OSA	7-methylxanthine	Xenobiotics	Xanthine Metabolism
methylxanthine7	0.934297	0.81932	1.06541	0.067	3464	0.306817	0.747135	Yes	model_2	both	OSA	7-methylxanthine	Xenobiotics	Xanthine Metabolism
myristoleoylcarnitineC141	0.986728	0.863604	1.12741	0.068	3464	0.844253	0.94952	Yes	model_2	both	OSA	myristoleoylcarnitine (C14:1)*	Lipid	Fatty Acid Metabolism(Acyl Carnitine)
myristoleoylcarnitineC141	1.015	0.891839	1.15517	0.066	3387	0.822622	0.984697	Yes	model_3	both	OSA	myristoleoylcarnitine (C14:1)*	Lipid	Fatty Acid Metabolism(Acyl Carnitine)
myristoleoylcarnitineC141	0.988636	0.865274	1.12959	0.068	3507	0.867289	0.948576	Yes	model_1	both	OSA	myristoleoylcarnitine (C14:1)*	Lipid	Fatty Acid Metabolism(Acyl Carnitine)
myristoylcarnitineC14	1.03758	0.776322	1.38676	0.148	3464	0.803618	0.993338	No	model_2	both	OSA	myristoylcarnitine (C14)	Lipid	Fatty Acid Metabolism(Acyl Carnitine)
myristoylcarnitineC14	1.00771	0.752494	1.34948	0.149	3507	0.958946	0.958946	No	model_1	both	OSA	myristoylcarnitine (C14)	Lipid	Fatty Acid Metabolism(Acyl Carnitine)
myristoylcarnitineC14	0.952397	0.705637	1.28545	0.153	3387	0.749458	0.958439	No	model_3	both	OSA	myristoylcarnitine (C14)	Lipid	Fatty Acid Metabolism(Acyl Carnitine)
N1acetylspermidine	0.983942	0.876492	1.10457	0.059	3507	0.783085	0.93259	Yes	model_1	both	OSA	N('1)-acetylspermidine	Amino Acid	Polyamine Metabolism
N1acetylspermidine	0.989035	0.879303	1.11246	0.06	3464	0.854114	0.94952	Yes	model_2	both	OSA	N('1)-acetylspermidine	Amino Acid	Polyamine Metabolism
N1acetylspermidine	1.02242	0.910764	1.14776	0.059	3387	0.707217	0.969652	Yes	model_3	both	OSA	N('1)-acetylspermidine	Amino Acid	Polyamine Metabolism
N1Methyl2pyridone5carboxamide	1.07155	0.943375	1.21715	0.065	3507	0.288141	0.792388	Yes	model_1	both	OSA	N1-Methyl-2-pyridone-5-carboxamide	Cofactors and Vitamins	Nicotinate and Nicotinamide Metabolism
N1Methyl2pyridone5carboxamide	1.0888	0.958556	1.23673	0.065	3464	0.193035	0.63038	Yes	model_2	both	OSA	N1-Methyl-2-pyridone-5-carboxamide	Cofactors and Vitamins	Nicotinate and Nicotinamide Metabolism
N1Methyl2pyridone5carboxamide	1.07418	0.947545	1.21774	0.064	3387	0.265981	0.925579	Yes	model_3	both	OSA	N1-Methyl-2-pyridone-5-carboxamide	Cofactors and Vitamins	Nicotinate and Nicotinamide Metabolism
N1methyladenosine	0.976724	0.861577	1.10726	0.064	3464	0.711282	0.946865	Yes	model_2	both	OSA	N1-methyladenosine	Nucleotide	Purine Metabolism, Adenine containing
N1methyladenosine	0.942332	0.827987	1.07247	0.066	3387	0.368914	0.925579	Yes	model_3	both	OSA	N1-methyladenosine	Nucleotide	Purine Metabolism, Adenine containing
N1methyladenosine	1.00137	0.89202	1.12413	0.059	3507	0.981477	0.99096	Yes	model_1	both	OSA	N1-methyladenosine	Nucleotide	Purine Metabolism, Adenine containing
N4acetylcytidine	0.955407	0.841123	1.08522	0.065	3507	0.482174	0.886368	Yes	model_1	both	OSA	N4-acetylcytidine	Nucleotide	Pyrimidine Metabolism, Cytidine containing
N4acetylcytidine	0.961794	0.848407	1.09033	0.064	3464	0.544346	0.859282	Yes	model_2	both	OSA	N4-acetylcytidine	Nucleotide	Pyrimidine Metabolism, Cytidine containing
N4acetylcytidine	0.936402	0.829252	1.0574	0.062	3387	0.29304	0.925579	Yes	model_3	both	OSA	N4-acetylcytidine	Nucleotide	Pyrimidine Metabolism, Cytidine containing
N6acetyllysine	0.961754	0.845052	1.09457	0.066	3464	0.554056	0.864162	Yes	model_2	both	OSA	N6-acetyllysine	Amino Acid	Lysine Metabolism
N6acetyllysine	0.964041	0.848724	1.09503	0.065	3387	0.575792	0.969652	Yes	model_3	both	OSA	N6-acetyllysine	Amino Acid	Lysine Metabolism
N6acetyllysine	0.97527	0.856928	1.10995	0.066	3507	0.702386	0.93259	Yes	model_1	both	OSA	N6-acetyllysine	Amino Acid	Lysine Metabolism
N6N6N6trimethyllysine	1.01934	0.916962	1.13314	0.054	3387	0.72493	0.969652	Yes	model_3	both	OSA	N6,N6,N6-trimethyllysine	Amino Acid	Lysine Metabolism
N6N6N6trimethyllysine	1.01222	0.910563	1.12523	0.054	3464	0.822218	0.946939	Yes	model_2	both	OSA	N6,N6,N6-trimethyllysine	Amino Acid	Lysine Metabolism
N6N6N6trimethyllysine	1.02212	0.921268	1.13401	0.053	3507	0.681242	0.930585	Yes	model_1	both	OSA	N6,N6,N6-trimethyllysine	Amino Acid	Lysine Metabolism
Nacetylalanine	0.93902	0.817031	1.07922	0.071	3464	0.377647	0.792955	Yes	model_2	both	OSA	N-acetylalanine	Amino Acid	Alanine and Aspartate Metabolism
Nacetylalanine	0.900783	0.785299	1.03325	0.07	3387	0.136235	0.925579	Yes	model_3	both	OSA	N-acetylalanine	Amino Acid	Alanine and Aspartate Metabolism
Nacetylalanine	0.952839	0.827431	1.09725	0.072	3507	0.501804	0.890343	Yes	model_1	both	OSA	N-acetylalanine	Amino Acid	Alanine and Aspartate Metabolism
Nacetylarginine	1.02685	0.918304	1.14822	0.057	3464	0.640072	0.916683	Yes	model_2	both	OSA	N-acetylarginine	Amino Acid	Urea cycle; Arginine and Proline Metabolism
Nacetylarginine	1.04441	0.939516	1.16101	0.054	3387	0.416789	0.931616	Yes	model_3	both	OSA	N-acetylarginine	Amino Acid	Urea cycle; Arginine and Proline Metabolism
Nacetylarginine	1.01718	0.913234	1.13296	0.055	3507	0.755452	0.93259	Yes	model_1	both	OSA	N-acetylarginine	Amino Acid	Urea cycle; Arginine and Proline Metabolism
NacetylaspartateNAA	0.958665	0.857329	1.07198	0.057	3507	0.462417	0.886368	Yes	model_1	both	OSA	N-acetylaspartate (NAA)	Amino Acid	Alanine and Aspartate Metabolism
NacetylaspartateNAA	0.939844	0.838852	1.053	0.058	3464	0.287449	0.728464	Yes	model_2	both	OSA	N-acetylaspartate (NAA)	Amino Acid	Alanine and Aspartate Metabolism
NacetylaspartateNAA	0.943228	0.846837	1.05059	0.055	3387	0.289621	0.925579	Yes	model_3	both	OSA	N-acetylaspartate (NAA)	Amino Acid	Alanine and Aspartate Metabolism
Nacetylglutamate	1.0571	0.941656	1.18669	0.059	3507	0.349518	0.839646	Yes	model_1	both	OSA	N-acetylglutamate	Amino Acid	Glutamate Metabolism
Nacetylglutamate	1.03218	0.908711	1.17242	0.065	3387	0.624664	0.969652	Yes	model_3	both	OSA	N-acetylglutamate	Amino Acid	Glutamate Metabolism
Nacetylglutamate	1.04463	0.926915	1.1773	0.061	3464	0.473588	0.841005	Yes	model_2	both	OSA	N-acetylglutamate	Amino Acid	Glutamate Metabolism
Nacetylglutamine	1.01458	0.882776	1.16607	0.071	3507	0.837625	0.936169	Yes	model_1	both	OSA	N-acetylglutamine	Amino Acid	Glutamate Metabolism
Nacetylglutamine	1.02829	0.901745	1.17259	0.067	3387	0.67696	0.969652	Yes	model_3	both	OSA	N-acetylglutamine	Amino Acid	Glutamate Metabolism
Nacetylglutamine	1.00197	0.870094	1.15383	0.072	3464	0.978325	0.995466	Yes	model_2	both	OSA	N-acetylglutamine	Amino Acid	Glutamate Metabolism
Nacetylglycine	0.842687	0.733213	0.968507	0.071	3507	0.0153761	0.142	Yes	model_1	both	OSA	N-acetylglycine	Amino Acid	Glycine, Serine and Threonine Metabolism
Nacetylglycine	0.836699	0.730862	0.957862	0.069	3464	0.0100958	0.105501	Yes	model_2	both	OSA	N-acetylglycine	Amino Acid	Glycine, Serine and Threonine Metabolism
Nacetylglycine	0.899873	0.789132	1.02615	0.067	3387	0.116513	0.925579	Yes	model_3	both	OSA	N-acetylglycine	Amino Acid	Glycine, Serine and Threonine Metabolism
Nacetylhistidine	0.983796	0.883259	1.09578	0.055	3464	0.767747	0.946939	Yes	model_2	both	OSA	N-acetylhistidine	Amino Acid	Histidine Metabolism
Nacetylhistidine	0.974147	0.876312	1.0829	0.054	3507	0.630463	0.921446	Yes	model_1	both	OSA	N-acetylhistidine	Amino Acid	Histidine Metabolism
Nacetylhistidine	0.990736	0.89825	1.09274	0.05	3387	0.851898	0.984697	Yes	model_3	both	OSA	N-acetylhistidine	Amino Acid	Histidine Metabolism
Nacetylmethionine	0.926423	0.83012	1.0339	0.056	3387	0.176164	0.925579	Yes	model_3	both	OSA	N-acetylmethionine	Amino Acid	Methionine, Cysteine, SAM and Taurine Metabolism
Nacetylmethionine	0.949647	0.836051	1.07868	0.065	3507	0.423878	0.860101	Yes	model_1	both	OSA	N-acetylmethionine	Amino Acid	Methionine, Cysteine, SAM and Taurine Metabolism
Nacetylmethionine	0.920553	0.813621	1.04154	0.063	3464	0.188936	0.626787	Yes	model_2	both	OSA	N-acetylmethionine	Amino Acid	Methionine, Cysteine, SAM and Taurine Metabolism
Nacetylphenylalanine	1.09861	0.970992	1.24299	0.063	3387	0.136974	0.925579	Yes	model_3	both	OSA	N-acetylphenylalanine	Amino Acid	Phenylalanine Metabolism
Nacetylphenylalanine	1.10473	0.970683	1.2573	0.066	3507	0.131196	0.57125	Yes	model_1	both	OSA	N-acetylphenylalanine	Amino Acid	Phenylalanine Metabolism
Nacetylphenylalanine	1.11615	0.974965	1.27778	0.069	3464	0.110639	0.491992	Yes	model_2	both	OSA	N-acetylphenylalanine	Amino Acid	Phenylalanine Metabolism
Nacetylputrescine	0.968752	0.86296	1.08751	0.059	3507	0.591003	0.907961	Yes	model_1	both	OSA	N-acetylputrescine	Amino Acid	Polyamine Metabolism
Nacetylputrescine	0.971914	0.860701	1.0975	0.062	3387	0.645968	0.969652	Yes	model_3	both	OSA	N-acetylputrescine	Amino Acid	Polyamine Metabolism
Nacetylputrescine	0.981412	0.875953	1.09957	0.058	3464	0.744636	0.946939	Yes	model_2	both	OSA	N-acetylputrescine	Amino Acid	Polyamine Metabolism
Nacetylserine	0.967648	0.861977	1.08627	0.059	3507	0.578466	0.907961	Yes	model_1	both	OSA	N-acetylserine	Amino Acid	Glycine, Serine and Threonine Metabolism
Nacetylserine	0.956729	0.847254	1.08035	0.062	3387	0.472494	0.931616	Yes	model_3	both	OSA	N-acetylserine	Amino Acid	Glycine, Serine and Threonine Metabolism
Nacetylserine	0.962985	0.857823	1.08104	0.059	3464	0.525882	0.858666	Yes	model_2	both	OSA	N-acetylserine	Amino Acid	Glycine, Serine and Threonine Metabolism
Nalphaacetylornithine	1.10166	0.847194	1.43255	0.134	3464	0.469141	0.993338	No	model_2	both	OSA	N-alpha-acetylornithine	Amino Acid	Urea cycle; Arginine and Proline Metabolism
Nalphaacetylornithine	1.12743	0.87042	1.46033	0.132	3507	0.364686	0.958946	No	model_1	both	OSA	N-alpha-acetylornithine	Amino Acid	Urea cycle; Arginine and Proline Metabolism
Nalphaacetylornithine	1.13893	0.874145	1.48392	0.135	3387	0.334398	0.958439	No	model_3	both	OSA	N-alpha-acetylornithine	Amino Acid	Urea cycle; Arginine and Proline Metabolism
nicotinamide	1.04912	0.918209	1.19869	0.068	3507	0.483474	0.886368	Yes	model_1	both	OSA	nicotinamide	Cofactors and Vitamins	Nicotinate and Nicotinamide Metabolism
nicotinamide	1.05227	0.920966	1.20229	0.068	3464	0.453483	0.833255	Yes	model_2	both	OSA	nicotinamide	Cofactors and Vitamins	Nicotinate and Nicotinamide Metabolism
nicotinamide	1.01467	0.886316	1.1616	0.069	3387	0.832442	0.984697	Yes	model_3	both	OSA	nicotinamide	Cofactors and Vitamins	Nicotinate and Nicotinamide Metabolism
Nmethylproline	1.05704	0.949022	1.17736	0.055	3387	0.316802	0.925579	Yes	model_3	both	OSA	N-methylproline	Amino Acid	Urea cycle; Arginine and Proline Metabolism
Nmethylproline	1.03238	0.908889	1.17265	0.065	3507	0.625402	0.920485	Yes	model_1	both	OSA	N-methylproline	Amino Acid	Urea cycle; Arginine and Proline Metabolism
Nmethylproline	1.03282	0.909277	1.17315	0.065	3464	0.619255	0.916683	Yes	model_2	both	OSA	N-methylproline	Amino Acid	Urea cycle; Arginine and Proline Metabolism
Noleoylserine	1.06138	0.930768	1.21033	0.067	3387	0.377391	0.925579	Yes	model_3	both	OSA	N-oleoylserine	Lipid	Endocannabinoid
Noleoylserine	1.04028	0.915844	1.18162	0.065	3507	0.54386	0.893247	Yes	model_1	both	OSA	N-oleoylserine	Lipid	Endocannabinoid
Noleoylserine	1.0415	0.91333	1.18766	0.067	3464	0.543331	0.859282	Yes	model_2	both	OSA	N-oleoylserine	Lipid	Endocannabinoid
Npalmitoylsphingosined181160	1.10209	0.966464	1.25675	0.067	3507	0.144271	0.615362	Yes	model_1	both	OSA	N-palmitoyl-sphingosine (d18:1/16:0)	Lipid	Ceramides
Npalmitoylsphingosined181160	0.924627	0.781199	1.09439	0.086	3387	0.363831	0.925579	Yes	model_3	both	OSA	N-palmitoyl-sphingosine (d18:1/16:0)	Lipid	Ceramides
Npalmitoylsphingosined181160	1.09829	0.961247	1.25488	0.068	3464	0.166927	0.591317	Yes	model_2	both	OSA	N-palmitoyl-sphingosine (d18:1/16:0)	Lipid	Ceramides
octanoylcarnitineC8	0.945788	0.831024	1.0764	0.066	3387	0.396767	0.931616	Yes	model_3	both	OSA	octanoylcarnitine (C8)	Lipid	Fatty Acid Metabolism(Acyl Carnitine)
octanoylcarnitineC8	0.966262	0.849013	1.0997	0.066	3507	0.603859	0.907961	Yes	model_1	both	OSA	octanoylcarnitine (C8)	Lipid	Fatty Acid Metabolism(Acyl Carnitine)
octanoylcarnitineC8	0.96146	0.846451	1.09209	0.065	3464	0.546816	0.859282	Yes	model_2	both	OSA	octanoylcarnitine (C8)	Lipid	Fatty Acid Metabolism(Acyl Carnitine)
oleoylarachidonoylglycerol1812041	1.08221	0.943468	1.24136	0.07	3507	0.258088	0.781744	Yes	model_1	both	OSA	oleoyl-arachidonoyl-glycerol (18:1/20:4) [1]*	Lipid	Diacylglycerol
oleoylarachidonoylglycerol1812041	1.0846	0.945552	1.2441	0.07	3464	0.24282	0.71478	Yes	model_2	both	OSA	oleoyl-arachidonoyl-glycerol (18:1/20:4) [1]*	Lipid	Diacylglycerol
oleoylarachidonoylglycerol1812041	0.891822	0.760903	1.04527	0.081	3387	0.158502	0.925579	Yes	model_3	both	OSA	oleoyl-arachidonoyl-glycerol (18:1/20:4) [1]*	Lipid	Diacylglycerol
oleoylcarnitineC181	1.01602	0.89273	1.15633	0.066	3507	0.810453	0.93259	Yes	model_1	both	OSA	oleoylcarnitine (C18:1)	Lipid	Fatty Acid Metabolism(Acyl Carnitine)
oleoylcarnitineC181	1.00028	0.87375	1.14513	0.069	3387	0.996763	0.996763	Yes	model_3	both	OSA	oleoylcarnitine (C18:1)	Lipid	Fatty Acid Metabolism(Acyl Carnitine)
oleoylcarnitineC181	1.01539	0.892179	1.15561	0.066	3464	0.815917	0.946939	Yes	model_2	both	OSA	oleoylcarnitine (C18:1)	Lipid	Fatty Acid Metabolism(Acyl Carnitine)
oleoylGPC181	0.949018	0.824113	1.09285	0.072	3507	0.464415	0.886368	Yes	model_1	both	OSA	1-oleoyl-GPC (18:1)	Lipid	Lysophospholipid
oleoylGPC181	0.905614	0.775706	1.05728	0.079	3387	0.209399	0.925579	Yes	model_3	both	OSA	1-oleoyl-GPC (18:1)	Lipid	Lysophospholipid
oleoylGPC181	0.951683	0.828048	1.09378	0.071	3464	0.482874	0.841005	Yes	model_2	both	OSA	1-oleoyl-GPC (18:1)	Lipid	Lysophospholipid
oleoylGPE181	0.953979	0.815532	1.11593	0.08	3387	0.557383	0.96806	Yes	model_3	both	OSA	1-oleoyl-GPE (18:1)	Lipid	Lysophospholipid
oleoylGPE181	1.03576	0.91365	1.17418	0.064	3507	0.584696	0.907961	Yes	model_1	both	OSA	1-oleoyl-GPE (18:1)	Lipid	Lysophospholipid
oleoylGPE181	1.03229	0.908812	1.17255	0.065	3464	0.624711	0.916683	Yes	model_2	both	OSA	1-oleoyl-GPE (18:1)	Lipid	Lysophospholipid
oleoyllinoleoylglycerol1811821	1.09789	0.909585	1.32519	0.096	3387	0.329803	0.925579	Yes	model_3	both	OSA	oleoyl-linoleoyl-glycerol (18:1/18:2) [1]	Lipid	Diacylglycerol
oleoyllinoleoylglycerol1811821	1.28925	1.13503	1.46442	0.065	3507	8.90001e-05	0.0142053	Yes	model_1	both	OSA	oleoyl-linoleoyl-glycerol (18:1/18:2) [1]	Lipid	Diacylglycerol
oleoyllinoleoylglycerol1811821	1.30338	1.15424	1.47179	0.062	3464	1.88066e-05	0.00393058	Yes	model_2	both	OSA	oleoyl-linoleoyl-glycerol (18:1/18:2) [1]	Lipid	Diacylglycerol
ornithine	1.0816	0.961597	1.21658	0.06	3387	0.187638	0.925579	Yes	model_3	both	OSA	ornithine	Amino Acid	Urea cycle; Arginine and Proline Metabolism
ornithine	1.07439	0.964597	1.19669	0.055	3507	0.193113	0.692168	Yes	model_1	both	OSA	ornithine	Amino Acid	Urea cycle; Arginine and Proline Metabolism
ornithine	1.06757	0.952851	1.1961	0.058	3464	0.258135	0.717843	Yes	model_2	both	OSA	ornithine	Amino Acid	Urea cycle; Arginine and Proline Metabolism
orotate	0.952194	0.839938	1.07945	0.064	3507	0.445842	0.879066	Yes	model_1	both	OSA	orotate	Nucleotide	Pyrimidine Metabolism, Orotate containing
orotate	0.975467	0.860468	1.10584	0.064	3387	0.698851	0.969652	Yes	model_3	both	OSA	orotate	Nucleotide	Pyrimidine Metabolism, Orotate containing
orotate	0.941218	0.828631	1.0691	0.065	3464	0.349584	0.785623	Yes	model_2	both	OSA	orotate	Nucleotide	Pyrimidine Metabolism, Orotate containing
oxalateethanedioate	0.92125	0.804718	1.05466	0.069	3507	0.237426	0.740628	Yes	model_1	both	OSA	oxalate (ethanedioate)	Cofactors and Vitamins	Ascorbate and Aldarate Metabolism
oxalateethanedioate	0.994851	0.881013	1.1234	0.062	3387	0.933125	0.996763	Yes	model_3	both	OSA	oxalate (ethanedioate)	Cofactors and Vitamins	Ascorbate and Aldarate Metabolism
oxalateethanedioate	0.931454	0.818429	1.06009	0.066	3464	0.28168	0.726804	Yes	model_2	both	OSA	oxalate (ethanedioate)	Cofactors and Vitamins	Ascorbate and Aldarate Metabolism
oxoproline	0.994635	0.856981	1.1544	0.076	3507	0.943476	0.981463	Yes	model_1	both	OSA	5-oxoproline	Amino Acid	Glutathione Metabolism
oxoproline	0.973814	0.834123	1.1369	0.079	3464	0.735871	0.946939	Yes	model_2	both	OSA	5-oxoproline	Amino Acid	Glutathione Metabolism
oxoproline	0.975748	0.845666	1.12584	0.073	3387	0.738252	0.969652	Yes	model_3	both	OSA	5-oxoproline	Amino Acid	Glutathione Metabolism
palmitate160	1.04681	0.907251	1.20783	0.073	3464	0.532111	0.859282	Yes	model_2	both	OSA	palmitate (16:0)	Lipid	Long Chain Fatty Acid
palmitate160	1.02774	0.890726	1.18583	0.073	3507	0.706707	0.93259	Yes	model_1	both	OSA	palmitate (16:0)	Lipid	Long Chain Fatty Acid
palmitate160	1.01968	0.887213	1.17193	0.071	3387	0.784087	0.975441	Yes	model_3	both	OSA	palmitate (16:0)	Lipid	Long Chain Fatty Acid
palmitoleoyl2linolenoylGPC161183	1.06244	0.931695	1.21154	0.067	3507	0.368396	0.85144	Yes	model_1	both	OSA	1-palmitoleoyl-2-linolenoyl-GPC (16:1/18:3)*	Lipid	Phosphatidylcholine (PC)
palmitoleoyl2linolenoylGPC161183	1.04164	0.90632	1.19717	0.071	3387	0.566077	0.96806	Yes	model_3	both	OSA	1-palmitoleoyl-2-linolenoyl-GPC (16:1/18:3)*	Lipid	Phosphatidylcholine (PC)
palmitoleoyl2linolenoylGPC161183	1.07915	0.946345	1.23059	0.067	3464	0.256173	0.717843	Yes	model_2	both	OSA	1-palmitoleoyl-2-linolenoyl-GPC (16:1/18:3)*	Lipid	Phosphatidylcholine (PC)
palmitoleoylglycerol161	1.0699	0.902164	1.26881	0.087	3387	0.439105	0.931616	Yes	model_3	both	OSA	1-palmitoleoylglycerol (16:1)*	Lipid	Monoacylglycerol
palmitoleoylglycerol161	1.20969	1.07759	1.35799	0.059	3507	0.00114773	0.0399792	Yes	model_1	both	OSA	1-palmitoleoylglycerol (16:1)*	Lipid	Monoacylglycerol
palmitoleoylglycerol161	1.2361	1.09895	1.39035	0.06	3464	0.000427705	0.0209304	Yes	model_2	both	OSA	1-palmitoleoylglycerol (16:1)*	Lipid	Monoacylglycerol
palmitoleoylGPC161	0.898235	0.773923	1.04252	0.076	3387	0.160271	0.925579	Yes	model_3	both	OSA	1-palmitoleoyl-GPC (16:1)*	Lipid	Lysophospholipid
palmitoleoylGPC161	0.973253	0.856833	1.10549	0.065	3507	0.6772	0.930585	Yes	model_1	both	OSA	1-palmitoleoyl-GPC (16:1)*	Lipid	Lysophospholipid
palmitoleoylGPC161	0.985454	0.865877	1.12154	0.066	3464	0.824608	0.946939	Yes	model_2	both	OSA	1-palmitoleoyl-GPC (16:1)*	Lipid	Lysophospholipid
palmitoyl2arachidonoylGPI160204	1.00786	0.861597	1.17896	0.08	3387	0.921962	0.996763	Yes	model_3	both	OSA	1-palmitoyl-2-arachidonoyl-GPI (16:0/20:4)*	Lipid	Phosphatidylinositol (PI)
palmitoyl2arachidonoylGPI160204	1.10204	0.966417	1.25669	0.067	3507	0.1492	0.623658	Yes	model_1	both	OSA	1-palmitoyl-2-arachidonoyl-GPI (16:0/20:4)*	Lipid	Phosphatidylinositol (PI)
palmitoyl2arachidonoylGPI160204	1.10593	0.964145	1.26857	0.07	3464	0.147534	0.550617	Yes	model_2	both	OSA	1-palmitoyl-2-arachidonoyl-GPI (16:0/20:4)*	Lipid	Phosphatidylinositol (PI)
palmitoyl2linoleoylGPC160182	1.05665	0.896248	1.24576	0.084	3387	0.51422	0.942736	Yes	model_3	both	OSA	1-palmitoyl-2-linoleoyl-GPC (16:0/18:2)	Lipid	Phosphatidylcholine (PC)
palmitoyl2linoleoylGPC160182	1.18566	1.03772	1.3547	0.068	3464	0.0126367	0.114829	Yes	model_2	both	OSA	1-palmitoyl-2-linoleoyl-GPC (16:0/18:2)	Lipid	Phosphatidylcholine (PC)
palmitoyl2linoleoylGPC160182	1.16952	1.02962	1.32842	0.065	3507	0.0163199	0.14212	Yes	model_1	both	OSA	1-palmitoyl-2-linoleoyl-GPC (16:0/18:2)	Lipid	Phosphatidylcholine (PC)
palmitoyl2linoleoylGPE160182	1.12759	0.981107	1.29595	0.071	3507	0.0886094	0.435694	Yes	model_1	both	OSA	1-palmitoyl-2-linoleoyl-GPE (16:0/18:2)	Lipid	Phosphatidylethanolamine (PE)
palmitoyl2linoleoylGPE160182	1.12968	0.979078	1.30345	0.073	3464	0.0934179	0.454054	Yes	model_2	both	OSA	1-palmitoyl-2-linoleoyl-GPE (16:0/18:2)	Lipid	Phosphatidylethanolamine (PE)
palmitoyl2linoleoylGPE160182	0.933475	0.784051	1.11138	0.089	3387	0.438392	0.931616	Yes	model_3	both	OSA	1-palmitoyl-2-linoleoyl-GPE (16:0/18:2)	Lipid	Phosphatidylethanolamine (PE)
palmitoyl2linoleoylGPI160182	0.997352	0.861008	1.15529	0.075	3387	0.971733	0.996763	Yes	model_3	both	OSA	1-palmitoyl-2-linoleoyl-GPI (16:0/18:2)	Lipid	Phosphatidylinositol (PI)
palmitoyl2linoleoylGPI160182	1.13309	1.00935	1.27199	0.059	3507	0.0334883	0.249966	Yes	model_1	both	OSA	1-palmitoyl-2-linoleoyl-GPI (16:0/18:2)	Lipid	Phosphatidylinositol (PI)
palmitoyl2linoleoylGPI160182	1.14398	1.01905	1.28422	0.059	3464	0.0236398	0.176455	Yes	model_2	both	OSA	1-palmitoyl-2-linoleoyl-GPI (16:0/18:2)	Lipid	Phosphatidylinositol (PI)
palmitoyl2oleoylGPC160181	0.990842	0.840431	1.16817	0.084	3387	0.912968	0.996763	Yes	model_3	both	OSA	1-palmitoyl-2-oleoyl-GPC (16:0/18:1)	Lipid	Phosphatidylcholine (PC)
palmitoyl2oleoylGPC160181	1.08864	0.962185	1.23172	0.063	3507	0.176397	0.680735	Yes	model_1	both	OSA	1-palmitoyl-2-oleoyl-GPC (16:0/18:1)	Lipid	Phosphatidylcholine (PC)
palmitoyl2oleoylGPC160181	1.10728	0.971012	1.26266	0.067	3464	0.12607	0.505921	Yes	model_2	both	OSA	1-palmitoyl-2-oleoyl-GPC (16:0/18:1)	Lipid	Phosphatidylcholine (PC)
palmitoyl2palmitoleoylGPC160161	1.00237	0.860267	1.16795	0.078	3387	0.975643	0.996763	Yes	model_3	both	OSA	1-palmitoyl-2-palmitoleoyl-GPC (16:0/16:1)*	Lipid	Phosphatidylcholine (PC)
palmitoyl2palmitoleoylGPC160161	1.08401	0.958087	1.22647	0.063	3507	0.198709	0.692168	Yes	model_1	both	OSA	1-palmitoyl-2-palmitoleoyl-GPC (16:0/16:1)*	Lipid	Phosphatidylcholine (PC)
palmitoyl2palmitoleoylGPC160161	1.10483	0.970767	1.25741	0.066	3464	0.13161	0.50938	Yes	model_2	both	OSA	1-palmitoyl-2-palmitoleoyl-GPC (16:0/16:1)*	Lipid	Phosphatidylcholine (PC)
palmitoyl2stearoylGPC160180	0.896686	0.777144	1.03462	0.073	3387	0.135816	0.925579	Yes	model_3	both	OSA	1-palmitoyl-2-stearoyl-GPC (16:0/18:0)	Lipid	Phosphatidylcholine (PC)
palmitoyl2stearoylGPC160180	1.0681	0.936654	1.21799	0.067	3507	0.322644	0.821963	Yes	model_1	both	OSA	1-palmitoyl-2-stearoyl-GPC (16:0/18:0)	Lipid	Phosphatidylcholine (PC)
palmitoyl2stearoylGPC160180	1.06181	0.932964	1.20844	0.066	3464	0.364505	0.792955	Yes	model_2	both	OSA	1-palmitoyl-2-stearoyl-GPC (16:0/18:0)	Lipid	Phosphatidylcholine (PC)
palmitoylcarnitineC16	0.957652	0.841448	1.0899	0.066	3387	0.512268	0.942736	Yes	model_3	both	OSA	palmitoylcarnitine (C16)	Lipid	Fatty Acid Metabolism(Acyl Carnitine)
palmitoylcarnitineC16	1.04014	0.91572	1.18146	0.065	3464	0.542864	0.859282	Yes	model_2	both	OSA	palmitoylcarnitine (C16)	Lipid	Fatty Acid Metabolism(Acyl Carnitine)
palmitoylcarnitineC16	1.03865	0.914405	1.17977	0.065	3507	0.562248	0.903811	Yes	model_1	both	OSA	palmitoylcarnitine (C16)	Lipid	Fatty Acid Metabolism(Acyl Carnitine)
palmitoylethanolamide	1.0503	0.917447	1.2024	0.069	3464	0.476889	0.841005	Yes	model_2	both	OSA	palmitoyl ethanolamide	Lipid	Endocannabinoid
palmitoylethanolamide	1.01324	0.893789	1.14866	0.064	3387	0.837148	0.984697	Yes	model_3	both	OSA	palmitoyl ethanolamide	Lipid	Endocannabinoid
palmitoylethanolamide	1.04452	0.912397	1.19578	0.069	3507	0.525618	0.893247	Yes	model_1	both	OSA	palmitoyl ethanolamide	Lipid	Endocannabinoid
palmitoylGPC1601	0.98607	0.856288	1.13552	0.072	3507	0.84548	0.939922	Yes	model_1	both	OSA	1-palmitoyl-GPC (16:0)	Lipid	Lysophospholipid
palmitoylGPC1601	0.998379	0.86528	1.15195	0.073	3464	0.98237	0.995466	Yes	model_2	both	OSA	1-palmitoyl-GPC (16:0)	Lipid	Lysophospholipid
palmitoylGPC1601	0.837976	0.71077	0.987947	0.084	3387	0.0363001	0.689702	Yes	model_3	both	OSA	1-palmitoyl-GPC (16:0)	Lipid	Lysophospholipid
palmitoylGPE160	0.99095	0.867299	1.13223	0.068	3507	0.892995	0.952225	Yes	model_1	both	OSA	1-palmitoyl-GPE (16:0)	Lipid	Lysophospholipid
palmitoylGPE160	0.810151	0.679136	0.966442	0.09	3387	0.0199457	0.58556	Yes	model_3	both	OSA	1-palmitoyl-GPE (16:0)	Lipid	Lysophospholipid
palmitoylGPE160	0.992762	0.868885	1.1343	0.068	3464	0.914357	0.975132	Yes	model_2	both	OSA	1-palmitoyl-GPE (16:0)	Lipid	Lysophospholipid
palmitoyllinoleoylglycerol1601821	1.17833	1.04146	1.3332	0.063	3464	0.00937791	0.105501	Yes	model_2	both	OSA	palmitoyl-linoleoyl-glycerol (16:0/18:2) [1]*	Lipid	Diacylglycerol
palmitoyllinoleoylglycerol1601821	1.16756	1.03396	1.31842	0.062	3507	0.0131832	0.131204	Yes	model_1	both	OSA	palmitoyl-linoleoyl-glycerol (16:0/18:2) [1]*	Lipid	Diacylglycerol
palmitoyllinoleoylglycerol1601821	0.910754	0.770988	1.07586	0.085	3387	0.269456	0.925579	Yes	model_3	both	OSA	palmitoyl-linoleoyl-glycerol (16:0/18:2) [1]*	Lipid	Diacylglycerol
palmitoylsphingomyelind181160	1.00535	0.846079	1.19461	0.088	3387	0.951686	0.996763	Yes	model_3	both	OSA	palmitoyl sphingomyelin (d18:1/16:0)	Lipid	Sphingolipid Metabolism
palmitoylsphingomyelind181160	0.98084	0.878881	1.09463	0.056	3464	0.728066	0.946939	Yes	model_2	both	OSA	palmitoyl sphingomyelin (d18:1/16:0)	Lipid	Sphingolipid Metabolism
palmitoylsphingomyelind181160	0.997861	0.897645	1.10927	0.054	3507	0.968646	0.990698	Yes	model_1	both	OSA	palmitoyl sphingomyelin (d18:1/16:0)	Lipid	Sphingolipid Metabolism
pantothenate	1.0734	0.946854	1.21686	0.064	3464	0.271038	0.717843	Yes	model_2	both	OSA	pantothenate	Cofactors and Vitamins	Pantothenate and CoA Metabolism
pantothenate	1.0235	0.894037	1.17172	0.069	3387	0.736214	0.969652	Yes	model_3	both	OSA	pantothenate	Cofactors and Vitamins	Pantothenate and CoA Metabolism
pantothenate	1.04086	0.925381	1.17076	0.06	3507	0.506648	0.890343	Yes	model_1	both	OSA	pantothenate	Cofactors and Vitamins	Pantothenate and CoA Metabolism
phenylacetylglutamine	0.851876	0.757361	0.958185	0.06	3464	0.00760879	0.0995464	Yes	model_2	both	OSA	phenylacetylglutamine	Peptide	Acetylated Peptides
phenylacetylglutamine	0.866525	0.773411	0.970849	0.058	3507	0.012924	0.131204	Yes	model_1	both	OSA	phenylacetylglutamine	Peptide	Acetylated Peptides
phenylacetylglutamine	0.842912	0.747925	0.949963	0.061	3387	0.00538	0.58556	Yes	model_3	both	OSA	phenylacetylglutamine	Peptide	Acetylated Peptides
phenylalanine	1.23301	1.08552	1.40054	0.065	3464	0.00138469	0.0413429	Yes	model_2	both	OSA	phenylalanine	Amino Acid	Phenylalanine Metabolism
phenylalanine	1.18749	1.03322	1.36479	0.071	3387	0.0158851	0.58556	Yes	model_3	both	OSA	phenylalanine	Amino Acid	Phenylalanine Metabolism
phenylalanine	1.22874	1.08176	1.39569	0.065	3507	0.00163127	0.0487049	Yes	model_1	both	OSA	phenylalanine	Amino Acid	Phenylalanine Metabolism
pipecolate	1.09001	0.953997	1.24541	0.068	3387	0.207277	0.925579	Yes	model_3	both	OSA	pipecolate	Amino Acid	Lysine Metabolism
pipecolate	1.09246	0.952401	1.25311	0.07	3464	0.204267	0.640611	Yes	model_2	both	OSA	pipecolate	Amino Acid	Lysine Metabolism
pipecolate	1.05567	0.925754	1.20381	0.067	3507	0.418648	0.860101	Yes	model_1	both	OSA	pipecolate	Amino Acid	Lysine Metabolism
piperine	1.01895	0.909458	1.14163	0.058	3507	0.747714	0.93259	Yes	model_1	both	OSA	piperine	Xenobiotics	Food Component/Plant
piperine	1.03139	0.916957	1.1601	0.06	3387	0.606949	0.969652	Yes	model_3	both	OSA	piperine	Xenobiotics	Food Component/Plant
piperine	1.02578	0.910186	1.15606	0.061	3464	0.676136	0.942083	Yes	model_2	both	OSA	piperine	Xenobiotics	Food Component/Plant
proline	1.00922	0.891985	1.14186	0.063	3464	0.88397	0.962238	Yes	model_2	both	OSA	proline	Amino Acid	Urea cycle; Arginine and Proline Metabolism
proline	0.967436	0.846719	1.10536	0.068	3387	0.625708	0.969652	Yes	model_3	both	OSA	proline	Amino Acid	Urea cycle; Arginine and Proline Metabolism
proline	1.02134	0.906249	1.15105	0.061	3507	0.728203	0.93259	Yes	model_1	both	OSA	proline	Amino Acid	Urea cycle; Arginine and Proline Metabolism
propionylcarnitineC3	1.06585	0.923756	1.2298	0.073	3507	0.383661	0.85144	Yes	model_1	both	OSA	propionylcarnitine (C3)	Lipid	Fatty Acid Metabolism (also BCAA Metabolism)
propionylcarnitineC3	1.05308	0.91269	1.21507	0.073	3464	0.478493	0.841005	Yes	model_2	both	OSA	propionylcarnitine (C3)	Lipid	Fatty Acid Metabolism (also BCAA Metabolism)
propionylcarnitineC3	0.970858	0.836495	1.1268	0.076	3387	0.696943	0.969652	Yes	model_3	both	OSA	propionylcarnitine (C3)	Lipid	Fatty Acid Metabolism (also BCAA Metabolism)
pseudouridine	0.939866	0.852129	1.03664	0.05	3507	0.215298	0.693652	Yes	model_1	both	OSA	pseudouridine	Nucleotide	Pyrimidine Metabolism, Uracil containing
pseudouridine	0.925677	0.839264	1.02099	0.05	3464	0.124152	0.505921	Yes	model_2	both	OSA	pseudouridine	Nucleotide	Pyrimidine Metabolism, Uracil containing
pseudouridine	0.935901	0.841907	1.04039	0.054	3387	0.217507	0.925579	Yes	model_3	both	OSA	pseudouridine	Nucleotide	Pyrimidine Metabolism, Uracil containing
pyruvate	1.04621	0.913872	1.19771	0.069	3464	0.514509	0.852021	Yes	model_2	both	OSA	pyruvate	Carbohydrate	Glycolysis, Gluconeogenesis, and Pyruvate Metabolism
pyruvate	1.05159	0.916771	1.20623	0.07	3507	0.471105	0.886368	Yes	model_1	both	OSA	pyruvate	Carbohydrate	Glycolysis, Gluconeogenesis, and Pyruvate Metabolism
pyruvate	0.955551	0.833045	1.09607	0.07	3387	0.512987	0.942736	Yes	model_3	both	OSA	pyruvate	Carbohydrate	Glycolysis, Gluconeogenesis, and Pyruvate Metabolism
quinolinate	1.15977	1.03718	1.29686	0.057	3464	0.00972342	0.105501	Yes	model_2	both	OSA	quinolinate	Cofactors and Vitamins	Nicotinate and Nicotinamide Metabolism
quinolinate	1.15534	1.02716	1.29952	0.06	3387	0.016443	0.58556	Yes	model_3	both	OSA	quinolinate	Cofactors and Vitamins	Nicotinate and Nicotinamide Metabolism
quinolinate	1.15448	1.03447	1.28841	0.056	3507	0.0108127	0.125547	Yes	model_1	both	OSA	quinolinate	Cofactors and Vitamins	Nicotinate and Nicotinamide Metabolism
retinolVitaminA	1.00542	0.85951	1.1761	0.08	3387	0.945802	0.996763	Yes	model_3	both	OSA	retinol (Vitamin A)	Cofactors and Vitamins	Vitamin A Metabolism
retinolVitaminA	1.04593	0.908266	1.20445	0.072	3507	0.53176	0.893247	Yes	model_1	both	OSA	retinol (Vitamin A)	Cofactors and Vitamins	Vitamin A Metabolism
retinolVitaminA	1.06576	0.923679	1.2297	0.073	3464	0.380962	0.792955	Yes	model_2	both	OSA	retinol (Vitamin A)	Cofactors and Vitamins	Vitamin A Metabolism
SadenosylhomocysteineSAH	1.07968	0.956134	1.21919	0.062	3464	0.214186	0.648765	Yes	model_2	both	OSA	S-adenosylhomocysteine (SAH)	Amino Acid	Methionine, Cysteine, SAM and Taurine Metabolism
SadenosylhomocysteineSAH	1.03765	0.918913	1.17172	0.062	3387	0.55322	0.96806	Yes	model_3	both	OSA	S-adenosylhomocysteine (SAH)	Amino Acid	Methionine, Cysteine, SAM and Taurine Metabolism
SadenosylhomocysteineSAH	1.08894	0.960561	1.23447	0.064	3507	0.182763	0.680735	Yes	model_1	both	OSA	S-adenosylhomocysteine (SAH)	Amino Acid	Methionine, Cysteine, SAM and Taurine Metabolism
salicylate	0.947866	0.851001	1.05576	0.055	3464	0.329444	0.782429	Yes	model_2	both	OSA	salicylate	Xenobiotics	Drug
salicylate	0.953131	0.860774	1.0554	0.052	3387	0.352212	0.925579	Yes	model_3	both	OSA	salicylate	Xenobiotics	Drug
salicylate	0.94856	0.853294	1.05446	0.054	3507	0.326425	0.821963	Yes	model_1	both	OSA	salicylate	Xenobiotics	Drug
sarcosine	1.064	0.945947	1.19678	0.06	3387	0.297604	0.925579	Yes	model_3	both	OSA	sarcosine	Amino Acid	Glycine, Serine and Threonine Metabolism
sarcosine	1.04199	0.930018	1.16743	0.058	3507	0.479255	0.886368	Yes	model_1	both	OSA	sarcosine	Amino Acid	Glycine, Serine and Threonine Metabolism
sarcosine	1.04595	0.931729	1.17418	0.059	3464	0.446752	0.833255	Yes	model_2	both	OSA	sarcosine	Amino Acid	Glycine, Serine and Threonine Metabolism
serine	0.914274	0.803334	1.04054	0.066	3464	0.173336	0.59389	Yes	model_2	both	OSA	serine	Amino Acid	Glycine, Serine and Threonine Metabolism
serine	0.922206	0.811893	1.04751	0.065	3507	0.212922	0.693652	Yes	model_1	both	OSA	serine	Amino Acid	Glycine, Serine and Threonine Metabolism
serine	0.946002	0.82796	1.08087	0.068	3387	0.413344	0.931616	Yes	model_3	both	OSA	serine	Amino Acid	Glycine, Serine and Threonine Metabolism
serotonin	0.889115	0.781227	1.0119	0.066	3464	0.0751732	0.3832	Yes	model_2	both	OSA	serotonin	Amino Acid	Tryptophan Metabolism
serotonin	0.883719	0.774966	1.00773	0.067	3507	0.0630654	0.337966	Yes	model_1	both	OSA	serotonin	Amino Acid	Tryptophan Metabolism
serotonin	0.892586	0.793555	1.00398	0.06	3387	0.0590003	0.925579	Yes	model_3	both	OSA	serotonin	Amino Acid	Tryptophan Metabolism
sphingomyelind181140d161160	0.983166	0.877519	1.10153	0.058	3507	0.770309	0.93259	Yes	model_1	both	OSA	sphingomyelin (d18:1/14:0, d16:1/16:0)*	Lipid	Sphingolipid Metabolism
sphingomyelind181140d161160	0.980856	0.875457	1.09895	0.058	3464	0.740711	0.946939	Yes	model_2	both	OSA	sphingomyelin (d18:1/14:0, d16:1/16:0)*	Lipid	Sphingolipid Metabolism
sphingomyelind181140d161160	0.871459	0.761225	0.997656	0.069	3387	0.0456852	0.795683	Yes	model_3	both	OSA	sphingomyelin (d18:1/14:0, d16:1/16:0)*	Lipid	Sphingolipid Metabolism
sphingomyelind181181d182180	1.06374	0.914725	1.23702	0.077	3507	0.423301	0.860101	Yes	model_1	both	OSA	sphingomyelin (d18:1/18:1, d18:2/18:0)	Lipid	Sphingolipid Metabolism
sphingomyelind181181d182180	1.05141	0.904122	1.22268	0.077	3464	0.517735	0.852021	Yes	model_2	both	OSA	sphingomyelin (d18:1/18:1, d18:2/18:0)	Lipid	Sphingolipid Metabolism
sphingomyelind181181d182180	1.04478	0.88099	1.23903	0.087	3387	0.613162	0.969652	Yes	model_3	both	OSA	sphingomyelin (d18:1/18:1, d18:2/18:0)	Lipid	Sphingolipid Metabolism
sphingomyelind181200d161220	1.0644	0.95189	1.19021	0.057	3507	0.271507	0.788815	Yes	model_1	both	OSA	sphingomyelin (d18:1/20:0, d16:1/22:0)*	Lipid	Sphingolipid Metabolism
sphingomyelind181200d161220	1.06048	0.946523	1.18815	0.058	3464	0.307433	0.747135	Yes	model_2	both	OSA	sphingomyelin (d18:1/20:0, d16:1/22:0)*	Lipid	Sphingolipid Metabolism
sphingomyelind181200d161220	1.02394	0.889175	1.17913	0.072	3387	0.741052	0.969652	Yes	model_3	both	OSA	sphingomyelin (d18:1/20:0, d16:1/22:0)*	Lipid	Sphingolipid Metabolism
sphingomyelind181221d182220d161241	0.983016	0.863735	1.11877	0.066	3507	0.793948	0.93259	Yes	model_1	both	OSA	sphingomyelin (d18:1/22:1, d18:2/22:0, d16:1/24:1)*	Lipid	Sphingolipid Metabolism
sphingomyelind181221d182220d161241	0.971447	0.853569	1.1056	0.066	3464	0.662283	0.928975	Yes	model_2	both	OSA	sphingomyelin (d18:1/22:1, d18:2/22:0, d16:1/24:1)*	Lipid	Sphingolipid Metabolism
sphingomyelind181221d182220d161241	0.958096	0.819052	1.12074	0.08	3387	0.590923	0.969652	Yes	model_3	both	OSA	sphingomyelin (d18:1/22:1, d18:2/22:0, d16:1/24:1)*	Lipid	Sphingolipid Metabolism
sphingomyelind181241d182240	1.01516	0.907852	1.13515	0.057	3507	0.79007	0.93259	Yes	model_1	both	OSA	sphingomyelin (d18:1/24:1, d18:2/24:0)*	Lipid	Sphingolipid Metabolism
sphingomyelind181241d182240	1.03424	0.887617	1.20508	0.078	3387	0.666003	0.969652	Yes	model_3	both	OSA	sphingomyelin (d18:1/24:1, d18:2/24:0)*	Lipid	Sphingolipid Metabolism
sphingomyelind181241d182240	1.0057	0.895876	1.12899	0.059	3464	0.923174	0.977289	Yes	model_2	both	OSA	sphingomyelin (d18:1/24:1, d18:2/24:0)*	Lipid	Sphingolipid Metabolism
sphingomyelind182160d181161	0.955673	0.818584	1.11572	0.079	3387	0.564296	0.96806	Yes	model_3	both	OSA	sphingomyelin (d18:2/16:0, d18:1/16:1)*	Lipid	Sphingolipid Metabolism
sphingomyelind182160d181161	1.02395	0.896179	1.16993	0.068	3507	0.729159	0.93259	Yes	model_1	both	OSA	sphingomyelin (d18:2/16:0, d18:1/16:1)*	Lipid	Sphingolipid Metabolism
sphingomyelind182160d181161	1.0038	0.875108	1.15142	0.07	3464	0.956808	0.99489	Yes	model_2	both	OSA	sphingomyelin (d18:2/16:0, d18:1/16:1)*	Lipid	Sphingolipid Metabolism
stearate180	1.05671	0.930311	1.20029	0.065	3464	0.398195	0.796166	Yes	model_2	both	OSA	stearate (18:0)	Lipid	Long Chain Fatty Acid
stearate180	1.00988	0.894322	1.14037	0.062	3387	0.874176	0.993407	Yes	model_3	both	OSA	stearate (18:0)	Lipid	Long Chain Fatty Acid
stearate180	1.04782	0.922481	1.19019	0.065	3507	0.470688	0.886368	Yes	model_1	both	OSA	stearate (18:0)	Lipid	Long Chain Fatty Acid
stearoyl2arachidonoylGPC180204	1.02629	0.875636	1.20288	0.081	3387	0.749512	0.969652	Yes	model_3	both	OSA	1-stearoyl-2-arachidonoyl-GPC (18:0/20:4)	Lipid	Phosphatidylcholine (PC)
stearoyl2arachidonoylGPC180204	1.10522	0.961642	1.27024	0.071	3507	0.161522	0.661925	Yes	model_1	both	OSA	1-stearoyl-2-arachidonoyl-GPC (18:0/20:4)	Lipid	Phosphatidylcholine (PC)
stearoyl2arachidonoylGPC180204	1.10896	0.963005	1.27704	0.072	3464	0.153519	0.562904	Yes	model_2	both	OSA	1-stearoyl-2-arachidonoyl-GPC (18:0/20:4)	Lipid	Phosphatidylcholine (PC)
stearoyl2arachidonoylGPE180204	1.01336	0.846162	1.21361	0.092	3387	0.885315	0.993407	Yes	model_3	both	OSA	1-stearoyl-2-arachidonoyl-GPE (18:0/20:4)	Lipid	Phosphatidylethanolamine (PE)
stearoyl2arachidonoylGPE180204	1.18459	1.03881	1.35082	0.067	3507	0.0115002	0.126503	Yes	model_1	both	OSA	1-stearoyl-2-arachidonoyl-GPE (18:0/20:4)	Lipid	Phosphatidylethanolamine (PE)
stearoyl2arachidonoylGPE180204	1.19609	1.0489	1.36395	0.067	3464	0.00774842	0.0995464	Yes	model_2	both	OSA	1-stearoyl-2-arachidonoyl-GPE (18:0/20:4)	Lipid	Phosphatidylethanolamine (PE)
stearoyl2linoleoylGPC180182	1.16941	1.03763	1.31792	0.061	3507	0.0108013	0.125547	Yes	model_1	both	OSA	1-stearoyl-2-linoleoyl-GPC (18:0/18:2)*	Lipid	Phosphatidylcholine (PC)
stearoyl2linoleoylGPC180182	1.07431	0.914809	1.26162	0.082	3387	0.382242	0.925579	Yes	model_3	both	OSA	1-stearoyl-2-linoleoyl-GPC (18:0/18:2)*	Lipid	Phosphatidylcholine (PC)
stearoyl2linoleoylGPC180182	1.18003	1.04296	1.33512	0.063	3464	0.00809708	0.0995464	Yes	model_2	both	OSA	1-stearoyl-2-linoleoyl-GPC (18:0/18:2)*	Lipid	Phosphatidylcholine (PC)
stearoyl2linoleoylGPE180182	1.25241	1.09613	1.43096	0.068	3507	0.000988558	0.0399792	Yes	model_1	both	OSA	1-stearoyl-2-linoleoyl-GPE (18:0/18:2)*	Lipid	Phosphatidylethanolamine (PE)
stearoyl2linoleoylGPE180182	1.26167	1.10207	1.44437	0.069	3464	0.00074355	0.0259003	Yes	model_2	both	OSA	1-stearoyl-2-linoleoyl-GPE (18:0/18:2)*	Lipid	Phosphatidylethanolamine (PE)
stearoyl2linoleoylGPE180182	1.06305	0.878992	1.28564	0.097	3387	0.529574	0.957532	Yes	model_3	both	OSA	1-stearoyl-2-linoleoyl-GPE (18:0/18:2)*	Lipid	Phosphatidylethanolamine (PE)
stearoyl2oleoylGPC180181	1.1368	1.01067	1.27866	0.06	3464	0.0314804	0.212239	Yes	model_2	both	OSA	1-stearoyl-2-oleoyl-GPC (18:0/18:1)	Lipid	Phosphatidylcholine (PC)
stearoyl2oleoylGPC180181	1.01435	0.879119	1.17038	0.073	3387	0.84554	0.984697	Yes	model_3	both	OSA	1-stearoyl-2-oleoyl-GPC (18:0/18:1)	Lipid	Phosphatidylcholine (PC)
stearoyl2oleoylGPC180181	1.13061	1.00714	1.26921	0.059	3507	0.0388787	0.27557	Yes	model_1	both	OSA	1-stearoyl-2-oleoyl-GPC (18:0/18:1)	Lipid	Phosphatidylcholine (PC)
stearoyl2oleoylGPE180181	1.1216	0.942063	1.33535	0.089	3387	0.199614	0.925579	Yes	model_3	both	OSA	1-stearoyl-2-oleoyl-GPE (18:0/18:1)	Lipid	Phosphatidylethanolamine (PE)
stearoyl2oleoylGPE180181	1.2934	1.13201	1.4778	0.068	3464	0.000166579	0.011605	Yes	model_2	both	OSA	1-stearoyl-2-oleoyl-GPE (18:0/18:1)	Lipid	Phosphatidylethanolamine (PE)
stearoyl2oleoylGPE180181	1.28445	1.12198	1.47046	0.069	3507	0.000277451	0.0193291	Yes	model_1	both	OSA	1-stearoyl-2-oleoyl-GPE (18:0/18:1)	Lipid	Phosphatidylethanolamine (PE)
stearoylcarnitineC18	1.05598	0.931491	1.19711	0.064	3507	0.391092	0.85144	Yes	model_1	both	OSA	stearoylcarnitine (C18)	Lipid	Fatty Acid Metabolism(Acyl Carnitine)
stearoylcarnitineC18	1.04607	0.928192	1.17893	0.061	3464	0.459445	0.834992	Yes	model_2	both	OSA	stearoylcarnitine (C18)	Lipid	Fatty Acid Metabolism(Acyl Carnitine)
stearoylcarnitineC18	0.936718	0.819834	1.07027	0.068	3387	0.334964	0.925579	Yes	model_3	both	OSA	stearoylcarnitine (C18)	Lipid	Fatty Acid Metabolism(Acyl Carnitine)
stearoylGPC180	0.901729	0.755904	1.07569	0.09	3387	0.24833	0.925579	Yes	model_3	both	OSA	1-stearoyl-GPC (18:0)	Lipid	Lysophospholipid
stearoylGPC180	1.03022	0.884166	1.20039	0.078	3507	0.701803	0.93259	Yes	model_1	both	OSA	1-stearoyl-GPC (18:0)	Lipid	Lysophospholipid
stearoylGPC180	1.03773	0.892365	1.20678	0.077	3464	0.631518	0.916683	Yes	model_2	both	OSA	1-stearoyl-GPC (18:0)	Lipid	Lysophospholipid
stearoylGPE1801	1.08221	0.939779	1.24624	0.072	3464	0.27059	0.717843	Yes	model_2	both	OSA	1-stearoyl-GPE (18:0)	Lipid	Lysophospholipid
stearoylGPE1801	0.856621	0.704153	1.0421	0.1	3387	0.119943	0.925579	Yes	model_3	both	OSA	1-stearoyl-GPE (18:0)	Lipid	Lysophospholipid
stearoylGPE1801	1.07463	0.935023	1.23508	0.071	3507	0.312768	0.817108	Yes	model_1	both	OSA	1-stearoyl-GPE (18:0)	Lipid	Lysophospholipid
stearoylsphingomyelind181180	1.01459	0.90557	1.13675	0.058	3507	0.802071	0.93259	Yes	model_1	both	OSA	stearoyl sphingomyelin (d18:1/18:0)	Lipid	Sphingolipid Metabolism
stearoylsphingomyelind181180	1.01141	0.900963	1.1354	0.059	3464	0.847796	0.94952	Yes	model_2	both	OSA	stearoyl sphingomyelin (d18:1/18:0)	Lipid	Sphingolipid Metabolism
stearoylsphingomyelind181180	1.01625	0.870474	1.18645	0.079	3387	0.83872	0.984697	Yes	model_3	both	OSA	stearoyl sphingomyelin (d18:1/18:0)	Lipid	Sphingolipid Metabolism
succinate	0.997241	0.893577	1.11293	0.056	3387	0.960706	0.996763	Yes	model_3	both	OSA	succinate	Energy	TCA Cycle
succinate	0.974369	0.873083	1.08741	0.056	3464	0.640362	0.916683	Yes	model_2	both	OSA	succinate	Energy	TCA Cycle
succinate	0.97746	0.879293	1.08659	0.054	3507	0.674868	0.930585	Yes	model_1	both	OSA	succinate	Energy	TCA Cycle
taurine	1.04631	0.894465	1.22393	0.08	3387	0.569719	0.96806	Yes	model_3	both	OSA	taurine	Amino Acid	Methionine, Cysteine, SAM and Taurine Metabolism
taurine	1.01056	0.858837	1.18908	0.083	3464	0.898933	0.971815	Yes	model_2	both	OSA	taurine	Amino Acid	Methionine, Cysteine, SAM and Taurine Metabolism
taurine	1.01282	0.857388	1.19642	0.085	3507	0.880305	0.948576	Yes	model_1	both	OSA	taurine	Amino Acid	Methionine, Cysteine, SAM and Taurine Metabolism
taurocholate	1.06424	0.931443	1.21597	0.068	3387	0.362966	0.925579	Yes	model_3	both	OSA	taurocholate	Lipid	Primary Bile Acid Metabolism
taurocholate	1.05947	0.932736	1.20342	0.065	3507	0.375173	0.85144	Yes	model_1	both	OSA	taurocholate	Lipid	Primary Bile Acid Metabolism
taurocholate	1.0646	0.937256	1.20925	0.065	3464	0.337411	0.785623	Yes	model_2	both	OSA	taurocholate	Lipid	Primary Bile Acid Metabolism
taurodeoxycholate	0.915097	0.800911	1.04556	0.068	3387	0.192899	0.925579	Yes	model_3	both	OSA	taurodeoxycholate	Lipid	Secondary Bile Acid Metabolism
taurodeoxycholate	0.915706	0.804592	1.04217	0.066	3507	0.181265	0.680735	Yes	model_1	both	OSA	taurodeoxycholate	Lipid	Secondary Bile Acid Metabolism
taurodeoxycholate	0.915767	0.801498	1.04633	0.068	3464	0.196839	0.632914	Yes	model_2	both	OSA	taurodeoxycholate	Lipid	Secondary Bile Acid Metabolism
threonine	0.940026	0.825961	1.06984	0.066	3387	0.346293	0.925579	Yes	model_3	both	OSA	threonine	Amino Acid	Glycine, Serine and Threonine Metabolism
threonine	0.878809	0.776726	0.994309	0.063	3464	0.0408364	0.25863	Yes	model_2	both	OSA	threonine	Amino Acid	Glycine, Serine and Threonine Metabolism
threonine	0.884023	0.785942	0.994343	0.06	3507	0.0403201	0.27557	Yes	model_1	both	OSA	threonine	Amino Acid	Glycine, Serine and Threonine Metabolism
thyroxine	1.0878	0.9502	1.24533	0.069	3387	0.221263	0.925579	Yes	model_3	both	OSA	thyroxine	Amino Acid	Tyrosine Metabolism
thyroxine	1.07239	0.934908	1.2301	0.07	3507	0.316771	0.817347	Yes	model_1	both	OSA	thyroxine	Amino Acid	Tyrosine Metabolism
thyroxine	1.0913	0.95326	1.24934	0.069	3464	0.206183	0.640611	Yes	model_2	both	OSA	thyroxine	Amino Acid	Tyrosine Metabolism
transurocanate	1.07458	0.936815	1.23261	0.07	3507	0.304393	0.817108	Yes	model_1	both	OSA	trans-urocanate	Amino Acid	Histidine Metabolism
transurocanate	1.03228	0.901702	1.18176	0.069	3387	0.643071	0.969652	Yes	model_3	both	OSA	trans-urocanate	Amino Acid	Histidine Metabolism
transurocanate	1.06027	0.922526	1.21857	0.071	3464	0.411265	0.796166	Yes	model_2	both	OSA	trans-urocanate	Amino Acid	Histidine Metabolism
trigonellineNmethylnicotinate	1.01796	0.896191	1.15627	0.065	3387	0.78318	0.975441	Yes	model_3	both	OSA	trigonelline (N'-methylnicotinate)	Cofactors and Vitamins	Nicotinate and Nicotinamide Metabolism
trigonellineNmethylnicotinate	1.02521	0.90258	1.16451	0.065	3464	0.703485	0.943474	Yes	model_2	both	OSA	trigonelline (N'-methylnicotinate)	Cofactors and Vitamins	Nicotinate and Nicotinamide Metabolism
trigonellineNmethylnicotinate	1.02932	0.90797	1.16688	0.064	3507	0.652908	0.928973	Yes	model_1	both	OSA	trigonelline (N'-methylnicotinate)	Cofactors and Vitamins	Nicotinate and Nicotinamide Metabolism
trimethylamineNoxide	0.972721	0.871606	1.08557	0.056	3464	0.624408	0.916683	Yes	model_2	both	OSA	trimethylamine N-oxide	Lipid	Phospholipid Metabolism
trimethylamineNoxide	0.980198	0.876586	1.09606	0.057	3507	0.726329	0.93259	Yes	model_1	both	OSA	trimethylamine N-oxide	Lipid	Phospholipid Metabolism
trimethylamineNoxide	0.959397	0.861353	1.0686	0.055	3387	0.449026	0.931616	Yes	model_3	both	OSA	trimethylamine N-oxide	Lipid	Phospholipid Metabolism
tryptophan	1.09932	0.97544	1.23894	0.061	3464	0.121022	0.505921	Yes	model_2	both	OSA	tryptophan	Amino Acid	Tryptophan Metabolism
tryptophan	1.0973	0.973651	1.23666	0.061	3507	0.125192	0.556705	Yes	model_1	both	OSA	tryptophan	Amino Acid	Tryptophan Metabolism
tryptophan	1.04939	0.923865	1.19197	0.065	3387	0.454793	0.931616	Yes	model_3	both	OSA	tryptophan	Amino Acid	Tryptophan Metabolism
tyrosine	1.17971	1.02444	1.35851	0.072	3387	0.022339	0.58556	Yes	model_3	both	OSA	tyrosine	Amino Acid	Tyrosine Metabolism
tyrosine	1.20325	1.05725	1.36942	0.066	3464	0.0051802	0.0832817	Yes	model_2	both	OSA	tyrosine	Amino Acid	Tyrosine Metabolism
tyrosine	1.20628	1.05991	1.37287	0.066	3507	0.00468049	0.0978222	Yes	model_1	both	OSA	tyrosine	Amino Acid	Tyrosine Metabolism
urate	1.08505	0.942237	1.2495	0.072	3464	0.258871	0.717843	Yes	model_2	both	OSA	urate	Nucleotide	Purine Metabolism, (Hypo)Xanthine/Inosine containing
urate	1.0322	0.887602	1.20034	0.077	3387	0.680509	0.969652	Yes	model_3	both	OSA	urate	Nucleotide	Purine Metabolism, (Hypo)Xanthine/Inosine containing
urate	1.06838	0.922326	1.23756	0.075	3507	0.37636	0.85144	Yes	model_1	both	OSA	urate	Nucleotide	Purine Metabolism, (Hypo)Xanthine/Inosine containing
ureidopropionate	1.07991	0.958218	1.21706	0.061	3387	0.203964	0.925579	Yes	model_3	both	OSA	3-ureidopropionate	Nucleotide	Pyrimidine Metabolism, Uracil containing
ureidopropionate	1.04158	0.922393	1.17616	0.062	3464	0.508893	0.850869	Yes	model_2	both	OSA	3-ureidopropionate	Nucleotide	Pyrimidine Metabolism, Uracil containing
ureidopropionate	1.0411	0.923779	1.17332	0.061	3507	0.506942	0.890343	Yes	model_1	both	OSA	3-ureidopropionate	Nucleotide	Pyrimidine Metabolism, Uracil containing
uridine	0.988394	0.86846	1.12489	0.066	3464	0.860071	0.951084	Yes	model_2	both	OSA	uridine	Nucleotide	Pyrimidine Metabolism, Uracil containing
uridine	0.984205	0.86988	1.11356	0.063	3387	0.802022	0.984697	Yes	model_3	both	OSA	uridine	Nucleotide	Pyrimidine Metabolism, Uracil containing
uridine	0.980549	0.861566	1.11596	0.066	3507	0.764848	0.93259	Yes	model_1	both	OSA	uridine	Nucleotide	Pyrimidine Metabolism, Uracil containing
valine	1.10535	0.959868	1.27288	0.072	3387	0.163794	0.925579	Yes	model_3	both	OSA	valine	Amino Acid	Leucine, Isoleucine and Valine Metabolism
valine	1.2057	1.05939	1.3722	0.066	3464	0.0043037	0.0749562	Yes	model_2	both	OSA	valine	Amino Acid	Leucine, Isoleucine and Valine Metabolism
valine	1.19102	1.04855	1.35285	0.065	3507	0.00757403	0.114979	Yes	model_1	both	OSA	valine	Amino Acid	Leucine, Isoleucine and Valine Metabolism
xanthine	1.12972	1.00832	1.26573	0.058	3387	0.0340191	0.689702	Yes	model_3	both	OSA	xanthine	Nucleotide	Purine Metabolism, (Hypo)Xanthine/Inosine containing
xanthine	1.1609	1.03008	1.30833	0.061	3464	0.0152478	0.127471	Yes	model_2	both	OSA	xanthine	Nucleotide	Purine Metabolism, (Hypo)Xanthine/Inosine containing
xanthine	1.14638	1.0172	1.29197	0.061	3507	0.0242277	0.194754	Yes	model_1	both	OSA	xanthine	Nucleotide	Purine Metabolism, (Hypo)Xanthine/Inosine containing
xanthosine	1.03003	0.782851	1.35525	0.14	3507	0.832967	0.958946	No	model_1	both	OSA	xanthosine	Nucleotide	Purine Metabolism, (Hypo)Xanthine/Inosine containing
xanthosine	1.00493	0.762279	1.32482	0.141	3464	0.972082	0.993338	No	model_2	both	OSA	xanthosine	Nucleotide	Purine Metabolism, (Hypo)Xanthine/Inosine containing
xanthosine	1.02728	0.774667	1.36228	0.144	3387	0.851604	0.958439	No	model_3	both	OSA	xanthosine	Nucleotide	Purine Metabolism, (Hypo)Xanthine/Inosine containing
xanthurenate	1.07217	0.953217	1.20597	0.06	3464	0.247395	0.717843	Yes	model_2	both	OSA	xanthurenate	Amino Acid	Tryptophan Metabolism
xanthurenate	1.06577	0.949385	1.19643	0.059	3507	0.27647	0.788815	Yes	model_1	both	OSA	xanthurenate	Amino Acid	Tryptophan Metabolism
xanthurenate	1.04704	0.927232	1.18233	0.062	3387	0.455778	0.931616	Yes	model_3	both	OSA	xanthurenate	Amino Acid	Tryptophan Metabolism

## Sheet: suppl.tbl5
Supplementary Table S5. Single metabolite associations between AHI and the common (HCHS/SOL-MESA) set of metabolites in HCHS/SOL.
metabolite	beta	lower95	upper95	se	n	p_val	p_val_fdr	is_continuous	model	strata	trait	biochemical	super_pathway	sub_pathway
acetamidobutanoate	0.0807807	-0.481739	0.643301	0.287	3507	0.778009	0.914347	Yes	model_1	both	AHI	4-acetamidobutanoate	Amino Acid	Polyamine Metabolism
acetamidobutanoate	-0.0512403	-0.66472	0.56224	0.313	3387	0.869966	0.960846	Yes	model_3	both	AHI	4-acetamidobutanoate	Amino Acid	Polyamine Metabolism
acetamidobutanoate	0.0960041	-0.470436	0.662444	0.289	3464	0.739861	0.917214	Yes	model_2	both	AHI	4-acetamidobutanoate	Amino Acid	Polyamine Metabolism
acetylamino6amino3methyluracil	-0.244495	-0.709015	0.220025	0.237	3387	0.301959	0.715986	Yes	model_3	both	AHI	5-acetylamino-6-amino-3-methyluracil	Xenobiotics	Xanthine Metabolism
acetylamino6amino3methyluracil	-0.152107	-0.589187	0.284973	0.223	3507	0.494911	0.795665	Yes	model_1	both	AHI	5-acetylamino-6-amino-3-methyluracil	Xenobiotics	Xanthine Metabolism
acetylamino6amino3methyluracil	-0.228315	-0.683035	0.226405	0.232	3464	0.32445	0.6781	Yes	model_2	both	AHI	5-acetylamino-6-amino-3-methyluracil	Xenobiotics	Xanthine Metabolism
acetylcarnitineC2	0.0395714	-0.373989	0.453131	0.211	3464	0.851151	0.931364	Yes	model_2	both	AHI	acetylcarnitine (C2)	Lipid	Fatty Acid Metabolism(Acyl Carnitine)
acetylcarnitineC2	0.0962666	-0.285933	0.478467	0.195	3387	0.621235	0.895436	Yes	model_3	both	AHI	acetylcarnitine (C2)	Lipid	Fatty Acid Metabolism(Acyl Carnitine)
acetylcarnitineC2	0.0234263	-0.386214	0.433066	0.209	3507	0.910894	0.951884	Yes	model_1	both	AHI	acetylcarnitine (C2)	Lipid	Fatty Acid Metabolism(Acyl Carnitine)
aconitate	0.202094	-0.248706	0.652894	0.23	3464	0.378929	0.709486	Yes	model_2	both	AHI	aconitate [cis or trans]	Energy	TCA Cycle
aconitate	-0.00687555	-0.479236	0.465484	0.241	3387	0.977276	0.986718	Yes	model_3	both	AHI	aconitate [cis or trans]	Energy	TCA Cycle
aconitate	0.232335	-0.214545	0.679215	0.228	3507	0.30899	0.652312	Yes	model_1	both	AHI	aconitate [cis or trans]	Energy	TCA Cycle
adenosine	-0.0601192	-0.469759	0.349521	0.209	3387	0.77349	0.956565	Yes	model_3	both	AHI	adenosine	Nucleotide	Purine Metabolism, Adenine containing
adenosine	-0.138556	-0.583476	0.306364	0.227	3507	0.541528	0.810719	Yes	model_1	both	AHI	adenosine	Nucleotide	Purine Metabolism, Adenine containing
adenosine	-0.149717	-0.598557	0.299123	0.229	3464	0.512559	0.768878	Yes	model_2	both	AHI	adenosine	Nucleotide	Purine Metabolism, Adenine containing
adenosine35cyclicmonophosphatecAMP	-0.00381227	-1.00929	1.00167	0.513	3387	0.99407	0.99407	No	model_3	both	AHI	adenosine 3',5'-cyclic monophosphate (cAMP)	Nucleotide	Purine Metabolism, Adenine containing
adenosine35cyclicmonophosphatecAMP	0.292257	-0.709303	1.29382	0.511	3507	0.567636	0.92232	No	model_1	both	AHI	adenosine 3',5'-cyclic monophosphate (cAMP)	Nucleotide	Purine Metabolism, Adenine containing
adenosine35cyclicmonophosphatecAMP	0.229985	-0.771575	1.23154	0.511	3464	0.652968	0.996172	No	model_2	both	AHI	adenosine 3',5'-cyclic monophosphate (cAMP)	Nucleotide	Purine Metabolism, Adenine containing
alanine	-0.144562	-0.626722	0.337598	0.246	3507	0.556566	0.810719	Yes	model_1	both	AHI	alanine	Amino Acid	Alanine and Aspartate Metabolism
alanine	-0.720578	-1.26742	-0.173738	0.279	3387	0.00985233	0.282744	Yes	model_3	both	AHI	alanine	Amino Acid	Alanine and Aspartate Metabolism
alanine	-0.186703	-0.692383	0.318977	0.258	3464	0.468492	0.76496	Yes	model_2	both	AHI	alanine	Amino Acid	Alanine and Aspartate Metabolism
allantoin	-0.241478	-0.780478	0.297522	0.275	3464	0.380203	0.709486	Yes	model_2	both	AHI	allantoin	Nucleotide	Purine Metabolism, (Hypo)Xanthine/Inosine containing
allantoin	-0.380569	-0.907809	0.146671	0.269	3387	0.157215	0.624466	Yes	model_3	both	AHI	allantoin	Nucleotide	Purine Metabolism, (Hypo)Xanthine/Inosine containing
allantoin	-0.230926	-0.783646	0.321794	0.282	3507	0.413278	0.725841	Yes	model_1	both	AHI	allantoin	Nucleotide	Purine Metabolism, (Hypo)Xanthine/Inosine containing
alphaketoglutarate	0.743532	0.231972	1.25509	0.261	3464	0.00443372	0.0895266	Yes	model_2	both	AHI	alpha-ketoglutarate	Energy	TCA Cycle
alphaketoglutarate	0.4173	-0.10602	0.94062	0.267	3387	0.117757	0.555077	Yes	model_3	both	AHI	alpha-ketoglutarate	Energy	TCA Cycle
alphaketoglutarate	0.741679	0.234039	1.24932	0.259	3507	0.00417323	0.0927898	Yes	model_1	both	AHI	alpha-ketoglutarate	Energy	TCA Cycle
aminooctanoate	0.12856	-0.4418	0.69892	0.291	3387	0.658755	0.896763	Yes	model_3	both	AHI	2-aminooctanoate	Lipid	Fatty Acid, Amino
aminooctanoate	0.0103903	-0.53057	0.55135	0.276	3507	0.969935	0.974598	Yes	model_1	both	AHI	2-aminooctanoate	Lipid	Fatty Acid, Amino
aminooctanoate	-0.0122984	-0.576778	0.552182	0.288	3464	0.965946	0.995092	Yes	model_2	both	AHI	2-aminooctanoate	Lipid	Fatty Acid, Amino
anhydroglucitol15AG	-0.519857	-1.0863	0.0465827	0.289	3387	0.0724371	0.540691	Yes	model_3	both	AHI	1,5-anhydroglucitol (1,5-AG)	Carbohydrate	Glycolysis, Gluconeogenesis, and Pyruvate Metabolism
anhydroglucitol15AG	-0.762924	-1.42344	-0.102404	0.337	3507	0.0234859	0.188791	Yes	model_1	both	AHI	1,5-anhydroglucitol (1,5-AG)	Carbohydrate	Glycolysis, Gluconeogenesis, and Pyruvate Metabolism
anhydroglucitol15AG	-0.784098	-1.44462	-0.123578	0.337	3464	0.0201278	0.186997	Yes	model_2	both	AHI	1,5-anhydroglucitol (1,5-AG)	Carbohydrate	Glycolysis, Gluconeogenesis, and Pyruvate Metabolism
arachidonate204n6	0.16345	-0.32263	0.64953	0.248	3464	0.509408	0.768878	Yes	model_2	both	AHI	arachidonate (20:4n6)	Lipid	Polyunsaturated Fatty Acid (n3 and n6)
arachidonate204n6	0.364638	-0.182202	0.911478	0.279	3387	0.191442	0.639975	Yes	model_3	both	AHI	arachidonate (20:4n6)	Lipid	Polyunsaturated Fatty Acid (n3 and n6)
arachidonate204n6	0.0883195	-0.387961	0.564599	0.243	3507	0.716424	0.865506	Yes	model_1	both	AHI	arachidonate (20:4n6)	Lipid	Polyunsaturated Fatty Acid (n3 and n6)
arachidonoylGPC204n6	-0.269256	-0.827856	0.289344	0.285	3387	0.345297	0.721417	Yes	model_3	both	AHI	1-arachidonoyl-GPC (20:4n6)*	Lipid	Lysophospholipid
arachidonoylGPC204n6	-0.433512	-0.927432	0.060408	0.252	3507	0.0853874	0.330481	Yes	model_1	both	AHI	1-arachidonoyl-GPC (20:4n6)*	Lipid	Lysophospholipid
arachidonoylGPC204n6	-0.368583	-0.864463	0.127297	0.253	3464	0.144513	0.444166	Yes	model_2	both	AHI	1-arachidonoyl-GPC (20:4n6)*	Lipid	Lysophospholipid
arachidonoylGPE204n6	-0.0342585	-0.441939	0.373421	0.208	3507	0.869342	0.945932	Yes	model_1	both	AHI	1-arachidonoyl-GPE (20:4n6)*	Lipid	Lysophospholipid
arachidonoylGPE204n6	-0.328626	-0.920546	0.263294	0.302	3387	0.275802	0.715986	Yes	model_3	both	AHI	1-arachidonoyl-GPE (20:4n6)*	Lipid	Lysophospholipid
arachidonoylGPE204n6	-0.0361686	-0.451689	0.379351	0.212	3464	0.864525	0.93137	Yes	model_2	both	AHI	1-arachidonoyl-GPE (20:4n6)*	Lipid	Lysophospholipid
arginine	-0.306688	-0.906448	0.293072	0.306	3464	0.315672	0.673219	Yes	model_2	both	AHI	arginine	Amino Acid	Urea cycle; Arginine and Proline Metabolism
arginine	-0.176022	-0.726782	0.374738	0.281	3387	0.530912	0.809931	Yes	model_3	both	AHI	arginine	Amino Acid	Urea cycle; Arginine and Proline Metabolism
arginine	-0.266531	-0.862371	0.329309	0.304	3507	0.380933	0.710849	Yes	model_1	both	AHI	arginine	Amino Acid	Urea cycle; Arginine and Proline Metabolism
aspartate	0.506501	0.0537409	0.959261	0.231	3464	0.0281029	0.202535	Yes	model_2	both	AHI	aspartate	Amino Acid	Alanine and Aspartate Metabolism
aspartate	0.473971	0.0192507	0.928691	0.232	3507	0.0409499	0.254346	Yes	model_1	both	AHI	aspartate	Amino Acid	Alanine and Aspartate Metabolism
aspartate	0.288946	-0.173614	0.751506	0.236	3387	0.221742	0.658241	Yes	model_3	both	AHI	aspartate	Amino Acid	Alanine and Aspartate Metabolism
behenoylsphingomyelind181220	0.669081	-0.0345587	1.37272	0.359	3387	0.0624433	0.523048	Yes	model_3	both	AHI	behenoyl sphingomyelin (d18:1/22:0)*	Lipid	Sphingolipid Metabolism
behenoylsphingomyelind181220	0.166049	-0.329831	0.661929	0.253	3464	0.512234	0.768878	Yes	model_2	both	AHI	behenoyl sphingomyelin (d18:1/22:0)*	Lipid	Sphingolipid Metabolism
behenoylsphingomyelind181220	0.144784	-0.353056	0.642624	0.254	3507	0.568455	0.810719	Yes	model_1	both	AHI	behenoyl sphingomyelin (d18:1/22:0)*	Lipid	Sphingolipid Metabolism
betaine	-0.0158721	-0.535272	0.503528	0.265	3387	0.952205	0.975263	Yes	model_3	both	AHI	betaine	Amino Acid	Glycine, Serine and Threonine Metabolism
betaine	-0.373614	-0.953774	0.206546	0.296	3464	0.207493	0.548937	Yes	model_2	both	AHI	betaine	Amino Acid	Glycine, Serine and Threonine Metabolism
betaine	-0.339871	-0.933751	0.254009	0.303	3507	0.262189	0.609696	Yes	model_1	both	AHI	betaine	Amino Acid	Glycine, Serine and Threonine Metabolism
bilirubinZZ	-0.223564	-0.670444	0.223316	0.228	3387	0.32663	0.715986	Yes	model_3	both	AHI	bilirubin (Z,Z)	Cofactors and Vitamins	Hemoglobin and Porphyrin Metabolism
bilirubinZZ	-0.388056	-0.852576	0.0764644	0.237	3464	0.101619	0.372601	Yes	model_2	both	AHI	bilirubin (Z,Z)	Cofactors and Vitamins	Hemoglobin and Porphyrin Metabolism
bilirubinZZ	-0.387653	-0.854133	0.0788268	0.238	3507	0.10337	0.379022	Yes	model_1	both	AHI	bilirubin (Z,Z)	Cofactors and Vitamins	Hemoglobin and Porphyrin Metabolism
biliverdin	-0.177265	-0.561425	0.206895	0.196	3387	0.365058	0.724865	Yes	model_3	both	AHI	biliverdin	Cofactors and Vitamins	Hemoglobin and Porphyrin Metabolism
biliverdin	-0.275098	-0.680818	0.130622	0.207	3464	0.184632	0.511546	Yes	model_2	both	AHI	biliverdin	Cofactors and Vitamins	Hemoglobin and Porphyrin Metabolism
biliverdin	-0.258063	-0.663783	0.147657	0.207	3507	0.211583	0.552761	Yes	model_1	both	AHI	biliverdin	Cofactors and Vitamins	Hemoglobin and Porphyrin Metabolism
butyrylcarnitineC4	0.500111	-0.011449	1.01167	0.261	3507	0.0550636	0.267635	Yes	model_1	both	AHI	butyrylcarnitine (C4)	Lipid	Fatty Acid Metabolism (also BCAA Metabolism)
butyrylcarnitineC4	0.329019	-0.227621	0.885659	0.284	3387	0.246915	0.706921	Yes	model_3	both	AHI	butyrylcarnitine (C4)	Lipid	Fatty Acid Metabolism (also BCAA Metabolism)
butyrylcarnitineC4	0.505284	-0.0199964	1.03056	0.268	3464	0.0598482	0.280184	Yes	model_2	both	AHI	butyrylcarnitine (C4)	Lipid	Fatty Acid Metabolism (also BCAA Metabolism)
caffeine	-0.337235	-0.805675	0.131205	0.239	3387	0.158378	0.624466	Yes	model_3	both	AHI	caffeine	Xenobiotics	Xanthine Metabolism
caffeine	-0.159871	-0.632231	0.312489	0.241	3464	0.507163	0.768878	Yes	model_2	both	AHI	caffeine	Xenobiotics	Xanthine Metabolism
caffeine	-0.100085	-0.582245	0.382075	0.246	3507	0.683782	0.865506	Yes	model_1	both	AHI	caffeine	Xenobiotics	Xanthine Metabolism
campesterol	-0.0846052	-1.15673	0.987515	0.547	3387	0.877121	0.99407	No	model_3	both	AHI	campesterol	Lipid	Sterol
campesterol	-0.197783	-1.25814	0.862577	0.541	3464	0.714818	0.996172	No	model_2	both	AHI	campesterol	Lipid	Sterol
campesterol	-0.318835	-1.35176	0.714085	0.527	3507	0.545253	0.92232	No	model_1	both	AHI	campesterol	Lipid	Sterol
carnitine	-0.3948	-1.0416	0.252	0.33	3464	0.231377	0.558515	Yes	model_2	both	AHI	carnitine	Lipid	Carnitine Metabolism
carnitine	-0.343233	-0.962593	0.276127	0.316	3387	0.277188	0.715986	Yes	model_3	both	AHI	carnitine	Lipid	Carnitine Metabolism
carnitine	-0.348644	-0.981724	0.284436	0.323	3507	0.280276	0.615712	Yes	model_1	both	AHI	carnitine	Lipid	Carnitine Metabolism
cerotoylcarnitineC26	0.431543	0.0238629	0.839223	0.208	3464	0.0376851	0.230508	Yes	model_2	both	AHI	cerotoylcarnitine (C26)*	Lipid	Fatty Acid Metabolism(Acyl Carnitine)
cerotoylcarnitineC26	0.39344	-0.00443991	0.79132	0.203	3507	0.0520523	0.267635	Yes	model_1	both	AHI	cerotoylcarnitine (C26)*	Lipid	Fatty Acid Metabolism(Acyl Carnitine)
cerotoylcarnitineC26	0.468641	0.0746814	0.862601	0.201	3387	0.0199306	0.320423	Yes	model_3	both	AHI	cerotoylcarnitine (C26)*	Lipid	Fatty Acid Metabolism(Acyl Carnitine)
cholesterol	-0.148261	-0.693141	0.396619	0.278	3507	0.593594	0.821597	Yes	model_1	both	AHI	cholesterol	Lipid	Sterol
cholesterol	-0.519359	-1.74632	0.707601	0.626	3387	0.406448	0.752765	Yes	model_3	both	AHI	cholesterol	Lipid	Sterol
cholesterol	-0.120372	-0.657412	0.416668	0.274	3464	0.660772	0.857772	Yes	model_2	both	AHI	cholesterol	Lipid	Sterol
choline	-0.0965499	-0.72179	0.52869	0.319	3387	0.762147	0.953825	Yes	model_3	both	AHI	choline	Lipid	Phospholipid Metabolism
choline	-0.190992	-0.806432	0.424448	0.314	3464	0.542544	0.779284	Yes	model_2	both	AHI	choline	Lipid	Phospholipid Metabolism
choline	-0.195336	-0.810776	0.420104	0.314	3507	0.53362	0.810719	Yes	model_1	both	AHI	choline	Lipid	Phospholipid Metabolism
cholinephosphate	0.432938	-0.109982	0.975858	0.277	3387	0.117564	0.555077	Yes	model_3	both	AHI	choline phosphate	Lipid	Phospholipid Metabolism
cholinephosphate	0.366579	-0.195941	0.929099	0.287	3507	0.201027	0.551276	Yes	model_1	both	AHI	choline phosphate	Lipid	Phospholipid Metabolism
cholinephosphate	0.37606	-0.18254	0.93466	0.285	3464	0.186314	0.511546	Yes	model_2	both	AHI	choline phosphate	Lipid	Phospholipid Metabolism
cinnamoylglycine	0.0498841	-0.440116	0.539884	0.25	3387	0.842128	0.960846	Yes	model_3	both	AHI	cinnamoylglycine	Xenobiotics	Food Component/Plant
cinnamoylglycine	-0.0766598	-0.56666	0.41334	0.25	3464	0.758761	0.917214	Yes	model_2	both	AHI	cinnamoylglycine	Xenobiotics	Food Component/Plant
cinnamoylglycine	-0.106103	-0.596103	0.383897	0.25	3507	0.671848	0.865506	Yes	model_1	both	AHI	cinnamoylglycine	Xenobiotics	Food Component/Plant
citrate	-0.243395	-0.705955	0.219165	0.236	3387	0.301397	0.715986	Yes	model_3	both	AHI	citrate	Energy	TCA Cycle
citrate	-0.194935	-0.653575	0.263705	0.234	3507	0.403989	0.721655	Yes	model_1	both	AHI	citrate	Energy	TCA Cycle
citrate	-0.237587	-0.706027	0.230853	0.239	3464	0.320095	0.675756	Yes	model_2	both	AHI	citrate	Energy	TCA Cycle
citrulline	-0.32672	-1.11072	0.45728	0.4	3387	0.414201	0.752765	Yes	model_3	both	AHI	citrulline	Amino Acid	Urea cycle; Arginine and Proline Metabolism
citrulline	-0.459234	-1.26675	0.348286	0.412	3507	0.265466	0.609696	Yes	model_1	both	AHI	citrulline	Amino Acid	Urea cycle; Arginine and Proline Metabolism
citrulline	-0.565814	-1.38313	0.251506	0.417	3464	0.174627	0.511546	Yes	model_2	both	AHI	citrulline	Amino Acid	Urea cycle; Arginine and Proline Metabolism
cortisol	-0.468343	-0.956383	0.0196968	0.249	3387	0.0600156	0.523048	Yes	model_3	both	AHI	cortisol	Lipid	Corticosteroids
cortisol	-0.279584	-0.787224	0.228056	0.259	3464	0.280783	0.637865	Yes	model_2	both	AHI	cortisol	Lipid	Corticosteroids
cortisol	-0.33098	-0.84058	0.17862	0.26	3507	0.203102	0.551276	Yes	model_1	both	AHI	cortisol	Lipid	Corticosteroids
cortisone	-0.197506	-0.791386	0.396374	0.303	3387	0.514732	0.802828	Yes	model_3	both	AHI	cortisone	Lipid	Corticosteroids
cortisone	-0.1046	-0.722	0.5128	0.315	3464	0.739531	0.917214	Yes	model_2	both	AHI	cortisone	Lipid	Corticosteroids
cortisone	-0.150502	-0.763982	0.462978	0.313	3507	0.630587	0.834155	Yes	model_1	both	AHI	cortisone	Lipid	Corticosteroids
cotinine	0.256403	-0.743197	1.256	0.51	3464	0.615381	0.996172	No	model_2	both	AHI	cotinine	Xenobiotics	Tobacco Metabolite
cotinine	0.338652	-0.655068	1.33237	0.507	3387	0.504499	0.99407	No	model_3	both	AHI	cotinine	Xenobiotics	Tobacco Metabolite
cotinine	0.129643	-0.848397	1.10768	0.499	3507	0.795192	0.92232	No	model_1	both	AHI	cotinine	Xenobiotics	Tobacco Metabolite
creatine	0.198569	-0.320831	0.717969	0.265	3387	0.453883	0.78398	Yes	model_3	both	AHI	creatine	Amino Acid	Creatine Metabolism
creatine	0.155661	-0.367659	0.678981	0.267	3507	0.559184	0.810719	Yes	model_1	both	AHI	creatine	Amino Acid	Creatine Metabolism
creatine	0.200414	-0.318986	0.719814	0.265	3464	0.449679	0.751864	Yes	model_2	both	AHI	creatine	Amino Acid	Creatine Metabolism
creatinine	-0.847906	-1.69267	-0.00314639	0.431	3507	0.0490179	0.262685	Yes	model_1	both	AHI	creatinine	Amino Acid	Creatine Metabolism
creatinine	-0.787147	-1.59663	0.0223333	0.413	3387	0.0568873	0.523048	Yes	model_3	both	AHI	creatinine	Amino Acid	Creatine Metabolism
creatinine	-0.828294	-1.65933	0.00274627	0.424	3464	0.0509348	0.266134	Yes	model_2	both	AHI	creatinine	Amino Acid	Creatine Metabolism
cystine	-0.248595	-0.875795	0.378605	0.32	3387	0.437369	0.769753	Yes	model_3	both	AHI	cystine	Amino Acid	Methionine, Cysteine, SAM and Taurine Metabolism
cystine	-0.0949599	-0.71628	0.52636	0.317	3507	0.764769	0.913353	Yes	model_1	both	AHI	cystine	Amino Acid	Methionine, Cysteine, SAM and Taurine Metabolism
cystine	-0.102629	-0.723949	0.518691	0.317	3464	0.746335	0.917214	Yes	model_2	both	AHI	cystine	Amino Acid	Methionine, Cysteine, SAM and Taurine Metabolism
decanoylcarnitineC10	-0.0491457	-0.523466	0.425174	0.242	3387	0.838841	0.960846	Yes	model_3	both	AHI	decanoylcarnitine (C10)	Lipid	Fatty Acid Metabolism(Acyl Carnitine)
decanoylcarnitineC10	-0.0183374	-0.471097	0.434423	0.231	3507	0.936643	0.968061	Yes	model_1	both	AHI	decanoylcarnitine (C10)	Lipid	Fatty Acid Metabolism(Acyl Carnitine)
decanoylcarnitineC10	-0.0201297	-0.48857	0.44831	0.239	3464	0.932746	0.969871	Yes	model_2	both	AHI	decanoylcarnitine (C10)	Lipid	Fatty Acid Metabolism(Acyl Carnitine)
deoxycarnitine	-0.904431	-1.62571	-0.183151	0.368	3507	0.01397	0.145986	Yes	model_1	both	AHI	deoxycarnitine	Lipid	Carnitine Metabolism
deoxycarnitine	-0.730042	-1.40624	-0.0538421	0.345	3387	0.0342971	0.398227	Yes	model_3	both	AHI	deoxycarnitine	Lipid	Carnitine Metabolism
deoxycarnitine	-0.966502	-1.69758	-0.235422	0.373	3464	0.00965685	0.134233	Yes	model_2	both	AHI	deoxycarnitine	Lipid	Carnitine Metabolism
deoxyuridine	-0.465436	-0.996596	0.065724	0.271	3387	0.0855821	0.555077	Yes	model_3	both	AHI	2'-deoxyuridine	Nucleotide	Pyrimidine Metabolism, Uracil containing
deoxyuridine	-0.483334	-1.02233	0.0556664	0.275	3507	0.0791492	0.324356	Yes	model_1	both	AHI	2'-deoxyuridine	Nucleotide	Pyrimidine Metabolism, Uracil containing
deoxyuridine	-0.516436	-1.06524	0.0323644	0.28	3464	0.0654948	0.291787	Yes	model_2	both	AHI	2'-deoxyuridine	Nucleotide	Pyrimidine Metabolism, Uracil containing
diacylglycerol16118221601831	0.152192	-0.747448	1.05183	0.459	3507	0.740377	0.92232	No	model_1	both	AHI	diacylglycerol (16:1/18:2 [2], 16:0/18:3 [1])*	Lipid	Diacylglycerol
diacylglycerol16118221601831	0.193502	-0.692418	1.07942	0.452	3464	0.668642	0.996172	No	model_2	both	AHI	diacylglycerol (16:1/18:2 [2], 16:0/18:3 [1])*	Lipid	Diacylglycerol
diacylglycerol16118221601831	-0.542105	-1.40255	0.318335	0.439	3387	0.217402	0.99407	No	model_3	both	AHI	diacylglycerol (16:1/18:2 [2], 16:0/18:3 [1])*	Lipid	Diacylglycerol
dilinoleoylGPC182182	-0.0307516	-0.591312	0.529808	0.286	3387	0.914483	0.965288	Yes	model_3	both	AHI	1,2-dilinoleoyl-GPC (18:2/18:2)	Lipid	Phosphatidylcholine (PC)
dilinoleoylGPC182182	-0.187377	-0.710697	0.335943	0.267	3464	0.482012	0.768878	Yes	model_2	both	AHI	1,2-dilinoleoyl-GPC (18:2/18:2)	Lipid	Phosphatidylcholine (PC)
dilinoleoylGPC182182	-0.153284	-0.682484	0.375916	0.27	3507	0.570218	0.810719	Yes	model_1	both	AHI	1,2-dilinoleoyl-GPC (18:2/18:2)	Lipid	Phosphatidylcholine (PC)
dilinoleoylGPE182182	-0.588534	-1.53913	0.362066	0.485	3387	0.225112	0.99407	No	model_3	both	AHI	1,2-dilinoleoyl-GPE (18:2/18:2)*	Lipid	Phosphatidylethanolamine (PE)
dilinoleoylGPE182182	-0.0624726	-1.03855	0.913607	0.498	3507	0.900081	0.92232	No	model_1	both	AHI	1,2-dilinoleoyl-GPE (18:2/18:2)*	Lipid	Phosphatidylethanolamine (PE)
dilinoleoylGPE182182	-0.0750339	-1.05307	0.903006	0.499	3464	0.880555	0.996172	No	model_2	both	AHI	1,2-dilinoleoyl-GPE (18:2/18:2)*	Lipid	Phosphatidylethanolamine (PE)
dimethylarginineSDMA.ADMA	-0.172362	-0.874042	0.529318	0.358	3387	0.629807	0.896763	Yes	model_3	both	AHI	dimethylarginine (SDMA + ADMA)	Amino Acid	Urea cycle; Arginine and Proline Metabolism
dimethylarginineSDMA.ADMA	-0.267464	-0.941704	0.406776	0.344	3507	0.437023	0.74867	Yes	model_1	both	AHI	dimethylarginine (SDMA + ADMA)	Amino Acid	Urea cycle; Arginine and Proline Metabolism
dimethylarginineSDMA.ADMA	-0.345176	-1.0547	0.364344	0.362	3464	0.340004	0.683278	Yes	model_2	both	AHI	dimethylarginine (SDMA + ADMA)	Amino Acid	Urea cycle; Arginine and Proline Metabolism
dimethylglycine	0.035783	-0.464017	0.535583	0.255	3387	0.888356	0.960846	Yes	model_3	both	AHI	dimethylglycine	Amino Acid	Glycine, Serine and Threonine Metabolism
dimethylglycine	0.144438	-0.341642	0.630518	0.248	3507	0.560056	0.810719	Yes	model_1	both	AHI	dimethylglycine	Amino Acid	Glycine, Serine and Threonine Metabolism
dimethylglycine	0.133302	-0.362578	0.629182	0.253	3464	0.597994	0.79721	Yes	model_2	both	AHI	dimethylglycine	Amino Acid	Glycine, Serine and Threonine Metabolism
dimethylurate17	-0.184707	-0.704107	0.334693	0.265	3387	0.485117	0.791335	Yes	model_3	both	AHI	1,7-dimethylurate	Xenobiotics	Xanthine Metabolism
dimethylurate17	0.0161888	-0.485571	0.517949	0.256	3507	0.949575	0.968061	Yes	model_1	both	AHI	1,7-dimethylurate	Xenobiotics	Xanthine Metabolism
dimethylurate17	-0.0449495	-0.548669	0.458771	0.257	3464	0.860943	0.93137	Yes	model_2	both	AHI	1,7-dimethylurate	Xenobiotics	Xanthine Metabolism
dipalmitoylGPC160160	0.147778	-0.434342	0.729898	0.297	3387	0.618801	0.895436	Yes	model_3	both	AHI	1,2-dipalmitoyl-GPC (16:0/16:0)	Lipid	Phosphatidylcholine (PC)
dipalmitoylGPC160160	0.0933929	-0.400527	0.587313	0.252	3507	0.710655	0.865506	Yes	model_1	both	AHI	1,2-dipalmitoyl-GPC (16:0/16:0)	Lipid	Phosphatidylcholine (PC)
dipalmitoylGPC160160	0.138706	-0.363054	0.640466	0.256	3464	0.588134	0.79721	Yes	model_2	both	AHI	1,2-dipalmitoyl-GPC (16:0/16:0)	Lipid	Phosphatidylcholine (PC)
docosahexaenoateDHA226n3	0.235565	-0.360275	0.831405	0.304	3387	0.438281	0.769753	Yes	model_3	both	AHI	docosahexaenoate (DHA; 22:6n3)	Lipid	Polyunsaturated Fatty Acid (n3 and n6)
docosahexaenoateDHA226n3	0.0154822	-0.541158	0.572122	0.284	3507	0.956547	0.968061	Yes	model_1	both	AHI	docosahexaenoate (DHA; 22:6n3)	Lipid	Polyunsaturated Fatty Acid (n3 and n6)
docosahexaenoateDHA226n3	0.182903	-0.377657	0.743463	0.286	3464	0.522185	0.768878	Yes	model_2	both	AHI	docosahexaenoate (DHA; 22:6n3)	Lipid	Polyunsaturated Fatty Acid (n3 and n6)
ectoine	-0.145615	-0.537615	0.246385	0.2	3387	0.465613	0.791164	Yes	model_3	both	AHI	ectoine	Xenobiotics	Chemical
ectoine	-0.232014	-0.639694	0.175666	0.208	3507	0.264922	0.609696	Yes	model_1	both	AHI	ectoine	Xenobiotics	Chemical
ectoine	-0.214633	-0.622313	0.193047	0.208	3464	0.301479	0.663254	Yes	model_2	both	AHI	ectoine	Xenobiotics	Chemical
eicosapentaenoateEPA205n3	0.0693467	-0.526493	0.665187	0.304	3387	0.819325	0.960846	Yes	model_3	both	AHI	eicosapentaenoate (EPA; 20:5n3)	Lipid	Polyunsaturated Fatty Acid (n3 and n6)
eicosapentaenoateEPA205n3	-0.00476635	-0.567286	0.557754	0.287	3464	0.986729	0.995092	Yes	model_2	both	AHI	eicosapentaenoate (EPA; 20:5n3)	Lipid	Polyunsaturated Fatty Acid (n3 and n6)
eicosapentaenoateEPA205n3	-0.163378	-0.712178	0.385422	0.28	3507	0.560224	0.810719	Yes	model_1	both	AHI	eicosapentaenoate (EPA; 20:5n3)	Lipid	Polyunsaturated Fatty Acid (n3 and n6)
enylpalmitoyl2arachidonoylGPCP160204	-0.110975	-0.657815	0.435865	0.279	3464	0.690374	0.884395	Yes	model_2	both	AHI	1-(1-enyl-palmitoyl)-2-arachidonoyl-GPC (P-16:0/20:4)*	Lipid	Plasmalogen
enylpalmitoyl2arachidonoylGPCP160204	0.271351	-0.318609	0.861311	0.301	3387	0.367635	0.724865	Yes	model_3	both	AHI	1-(1-enyl-palmitoyl)-2-arachidonoyl-GPC (P-16:0/20:4)*	Lipid	Plasmalogen
enylpalmitoyl2arachidonoylGPCP160204	-0.100005	-0.631165	0.431155	0.271	3507	0.711804	0.865506	Yes	model_1	both	AHI	1-(1-enyl-palmitoyl)-2-arachidonoyl-GPC (P-16:0/20:4)*	Lipid	Plasmalogen
enylpalmitoyl2arachidonoylGPEP160204	0.236476	-0.253524	0.726476	0.25	3387	0.345061	0.721417	Yes	model_3	both	AHI	1-(1-enyl-palmitoyl)-2-arachidonoyl-GPE (P-16:0/20:4)*	Lipid	Plasmalogen
enylpalmitoyl2arachidonoylGPEP160204	0.0531516	-0.436848	0.543152	0.25	3464	0.831688	0.931364	Yes	model_2	both	AHI	1-(1-enyl-palmitoyl)-2-arachidonoyl-GPE (P-16:0/20:4)*	Lipid	Plasmalogen
enylpalmitoyl2arachidonoylGPEP160204	0.0398369	-0.444283	0.523957	0.247	3507	0.87197	0.945932	Yes	model_1	both	AHI	1-(1-enyl-palmitoyl)-2-arachidonoyl-GPE (P-16:0/20:4)*	Lipid	Plasmalogen
enylpalmitoyl2linoleoylGPCP160182	0.334582	-0.376898	1.04606	0.363	3387	0.356307	0.72404	Yes	model_3	both	AHI	1-(1-enyl-palmitoyl)-2-linoleoyl-GPC (P-16:0/18:2)*	Lipid	Plasmalogen
enylpalmitoyl2linoleoylGPCP160182	-0.388909	-0.969069	0.191251	0.296	3464	0.188831	0.511546	Yes	model_2	both	AHI	1-(1-enyl-palmitoyl)-2-linoleoyl-GPC (P-16:0/18:2)*	Lipid	Plasmalogen
enylpalmitoyl2linoleoylGPCP160182	-0.383065	-0.963225	0.197095	0.296	3507	0.195492	0.544772	Yes	model_1	both	AHI	1-(1-enyl-palmitoyl)-2-linoleoyl-GPC (P-16:0/18:2)*	Lipid	Plasmalogen
enylpalmitoyl2linoleoylGPEP160182	0.391648	-0.0669919	0.850288	0.234	3387	0.0948765	0.555077	Yes	model_3	both	AHI	1-(1-enyl-palmitoyl)-2-linoleoyl-GPE (P-16:0/18:2)*	Lipid	Plasmalogen
enylpalmitoyl2linoleoylGPEP160182	0.219859	-0.223101	0.662819	0.226	3507	0.330599	0.670827	Yes	model_1	both	AHI	1-(1-enyl-palmitoyl)-2-linoleoyl-GPE (P-16:0/18:2)*	Lipid	Plasmalogen
enylpalmitoyl2linoleoylGPEP160182	0.190537	-0.258303	0.639377	0.229	3464	0.404552	0.713416	Yes	model_2	both	AHI	1-(1-enyl-palmitoyl)-2-linoleoyl-GPE (P-16:0/18:2)*	Lipid	Plasmalogen
enylpalmitoyl2oleoylGPCP160181	-0.894046	-1.51341	-0.274686	0.316	3507	0.00463813	0.0927898	Yes	model_1	both	AHI	1-(1-enyl-palmitoyl)-2-oleoyl-GPC (P-16:0/18:1)*	Lipid	Plasmalogen
enylpalmitoyl2oleoylGPCP160181	-0.114135	-0.876575	0.648305	0.389	3387	0.769402	0.956565	Yes	model_3	both	AHI	1-(1-enyl-palmitoyl)-2-oleoyl-GPC (P-16:0/18:1)*	Lipid	Plasmalogen
enylpalmitoyl2oleoylGPCP160181	-0.883991	-1.51903	-0.248951	0.324	3464	0.00644017	0.112166	Yes	model_2	both	AHI	1-(1-enyl-palmitoyl)-2-oleoyl-GPC (P-16:0/18:1)*	Lipid	Plasmalogen
enylpalmitoylGPCP160	-0.725539	-1.25474	-0.196339	0.27	3464	0.0072111	0.115932	Yes	model_2	both	AHI	1-(1-enyl-palmitoyl)-GPC (P-16:0)*	Lipid	Lysoplasmalogen
enylpalmitoylGPCP160	-0.758906	-1.28811	-0.229706	0.27	3507	0.00488853	0.0927898	Yes	model_1	both	AHI	1-(1-enyl-palmitoyl)-GPC (P-16:0)*	Lipid	Lysoplasmalogen
enylpalmitoylGPCP160	-0.358158	-0.891278	0.174962	0.272	3387	0.187937	0.639975	Yes	model_3	both	AHI	1-(1-enyl-palmitoyl)-GPC (P-16:0)*	Lipid	Lysoplasmalogen
enylstearoyl2arachidonoylGPEP180204	0.0671823	-0.473778	0.608142	0.276	3387	0.807966	0.960846	Yes	model_3	both	AHI	1-(1-enyl-stearoyl)-2-arachidonoyl-GPE (P-18:0/20:4)*	Lipid	Plasmalogen
enylstearoyl2arachidonoylGPEP180204	-0.151621	-0.676901	0.373659	0.268	3464	0.572147	0.791912	Yes	model_2	both	AHI	1-(1-enyl-stearoyl)-2-arachidonoyl-GPE (P-18:0/20:4)*	Lipid	Plasmalogen
enylstearoyl2arachidonoylGPEP180204	-0.142339	-0.655859	0.371181	0.262	3507	0.586715	0.818601	Yes	model_1	both	AHI	1-(1-enyl-stearoyl)-2-arachidonoyl-GPE (P-18:0/20:4)*	Lipid	Plasmalogen
enylstearoyl2linoleoylGPEP180182	0.288922	-0.248118	0.825962	0.274	3387	0.290865	0.715986	Yes	model_3	both	AHI	1-(1-enyl-stearoyl)-2-linoleoyl-GPE (P-18:0/18:2)*	Lipid	Plasmalogen
enylstearoyl2linoleoylGPEP180182	0.184015	-0.315785	0.683815	0.255	3507	0.470418	0.776197	Yes	model_1	both	AHI	1-(1-enyl-stearoyl)-2-linoleoyl-GPE (P-18:0/18:2)*	Lipid	Plasmalogen
enylstearoyl2linoleoylGPEP180182	0.148612	-0.359028	0.656252	0.259	3464	0.565633	0.791121	Yes	model_2	both	AHI	1-(1-enyl-stearoyl)-2-linoleoyl-GPE (P-18:0/18:2)*	Lipid	Plasmalogen
enylstearoyl2oleoylGPEP180181	0.094351	-0.352529	0.541231	0.228	3507	0.679658	0.865506	Yes	model_1	both	AHI	1-(1-enyl-stearoyl)-2-oleoyl-GPE (P-18:0/18:1)	Lipid	Plasmalogen
enylstearoyl2oleoylGPEP180181	0.155683	-0.306877	0.618243	0.236	3387	0.508719	0.802828	Yes	model_3	both	AHI	1-(1-enyl-stearoyl)-2-oleoyl-GPE (P-18:0/18:1)	Lipid	Plasmalogen
enylstearoyl2oleoylGPEP180181	0.0679893	-0.390651	0.526629	0.234	3464	0.77122	0.921057	Yes	model_2	both	AHI	1-(1-enyl-stearoyl)-2-oleoyl-GPE (P-18:0/18:1)	Lipid	Plasmalogen
fumarate	-0.0235579	-0.413598	0.366482	0.199	3387	0.905677	0.960846	Yes	model_3	both	AHI	fumarate	Energy	TCA Cycle
fumarate	0.156533	-0.221747	0.534813	0.193	3507	0.418296	0.728533	Yes	model_1	both	AHI	fumarate	Energy	TCA Cycle
fumarate	0.126639	-0.265361	0.518639	0.2	3464	0.526075	0.768878	Yes	model_2	both	AHI	fumarate	Energy	TCA Cycle
gluconate	0.558029	-0.0613312	1.17739	0.316	3387	0.0772296	0.555077	Yes	model_3	both	AHI	gluconate	Xenobiotics	Food Component/Plant
gluconate	0.725288	0.125528	1.32505	0.306	3464	0.0175929	0.183845	Yes	model_2	both	AHI	gluconate	Xenobiotics	Food Component/Plant
gluconate	0.761753	0.171793	1.35171	0.301	3507	0.0112962	0.145986	Yes	model_1	both	AHI	gluconate	Xenobiotics	Food Component/Plant
glucose	0.381719	-0.186681	0.950119	0.29	3507	0.188404	0.532115	Yes	model_1	both	AHI	glucose	Carbohydrate	Glycolysis, Gluconeogenesis, and Pyruvate Metabolism
glucose	-0.456076	-1.048	0.135844	0.302	3387	0.13123	0.596242	Yes	model_3	both	AHI	glucose	Carbohydrate	Glycolysis, Gluconeogenesis, and Pyruvate Metabolism
glucose	0.354366	-0.212074	0.920806	0.289	3464	0.22086	0.558515	Yes	model_2	both	AHI	glucose	Carbohydrate	Glycolysis, Gluconeogenesis, and Pyruvate Metabolism
glutamate	0.394893	-0.357747	1.14753	0.384	3387	0.303922	0.715986	Yes	model_3	both	AHI	glutamate	Amino Acid	Glutamate Metabolism
glutamate	0.906827	0.195347	1.61831	0.363	3507	0.0124059	0.145986	Yes	model_1	both	AHI	glutamate	Amino Acid	Glutamate Metabolism
glutamate	0.925721	0.218161	1.63328	0.361	3464	0.0102762	0.134233	Yes	model_2	both	AHI	glutamate	Amino Acid	Glutamate Metabolism
glutamine	-0.588669	-1.05515	-0.122189	0.238	3387	0.0135284	0.282744	Yes	model_3	both	AHI	glutamine	Amino Acid	Glutamate Metabolism
glutamine	-0.780863	-1.31202	-0.249703	0.271	3507	0.00396808	0.0927898	Yes	model_1	both	AHI	glutamine	Amino Acid	Glutamate Metabolism
glutamine	-0.826313	-1.36335	-0.289273	0.274	3464	0.00253395	0.0661994	Yes	model_2	both	AHI	glutamine	Amino Acid	Glutamate Metabolism
glutarylcarnitineC5DC	-0.226802	-0.754042	0.300438	0.269	3387	0.39923	0.752765	Yes	model_3	both	AHI	glutarylcarnitine (C5-DC)	Amino Acid	Lysine Metabolism
glutarylcarnitineC5DC	-0.251983	-0.794903	0.290937	0.277	3507	0.363277	0.696559	Yes	model_1	both	AHI	glutarylcarnitine (C5-DC)	Amino Acid	Lysine Metabolism
glutarylcarnitineC5DC	-0.212245	-0.747325	0.322835	0.273	3464	0.43667	0.736	Yes	model_2	both	AHI	glutarylcarnitine (C5-DC)	Amino Acid	Lysine Metabolism
glycerate	0.0544735	-0.415926	0.524874	0.24	3464	0.820257	0.931364	Yes	model_2	both	AHI	glycerate	Carbohydrate	Glycolysis, Gluconeogenesis, and Pyruvate Metabolism
glycerate	0.0312033	-0.427437	0.489843	0.234	3387	0.893911	0.960846	Yes	model_3	both	AHI	glycerate	Carbohydrate	Glycolysis, Gluconeogenesis, and Pyruvate Metabolism
glycerate	0.0421859	-0.432134	0.516506	0.242	3507	0.861886	0.945932	Yes	model_1	both	AHI	glycerate	Carbohydrate	Glycolysis, Gluconeogenesis, and Pyruvate Metabolism
glycerol3phosphate	0.107792	-0.417488	0.633072	0.268	3507	0.687229	0.865506	Yes	model_1	both	AHI	glycerol 3-phosphate	Lipid	Glycerolipid Metabolism
glycerol3phosphate	0.00300369	-0.559516	0.565524	0.287	3387	0.991659	0.996426	Yes	model_3	both	AHI	glycerol 3-phosphate	Lipid	Glycerolipid Metabolism
glycerol3phosphate	0.135107	-0.382333	0.652547	0.264	3464	0.608766	0.805266	Yes	model_2	both	AHI	glycerol 3-phosphate	Lipid	Glycerolipid Metabolism
glycerophosphorylcholineGPC	-0.335245	-0.831125	0.160635	0.253	3507	0.185211	0.530261	Yes	model_1	both	AHI	glycerophosphorylcholine (GPC)	Lipid	Phospholipid Metabolism
glycerophosphorylcholineGPC	-0.0991665	-0.600927	0.402593	0.256	3387	0.698273	0.905375	Yes	model_3	both	AHI	glycerophosphorylcholine (GPC)	Lipid	Phospholipid Metabolism
glycerophosphorylcholineGPC	-0.286734	-0.788494	0.215026	0.256	3464	0.261769	0.607885	Yes	model_2	both	AHI	glycerophosphorylcholine (GPC)	Lipid	Phospholipid Metabolism
glycine	-1.12848	-1.77332	-0.483637	0.329	3464	0.000605793	0.0661994	Yes	model_2	both	AHI	glycine	Amino Acid	Glycine, Serine and Threonine Metabolism
glycine	-1.06489	-1.70189	-0.427891	0.325	3507	0.00106897	0.088815	Yes	model_1	both	AHI	glycine	Amino Acid	Glycine, Serine and Threonine Metabolism
glycine	-0.893719	-1.47192	-0.315519	0.295	3387	0.00241084	0.251933	Yes	model_3	both	AHI	glycine	Amino Acid	Glycine, Serine and Threonine Metabolism
glycochenodeoxycholate	-0.36286	-0.88814	0.16242	0.268	3387	0.175718	0.628724	Yes	model_3	both	AHI	glycochenodeoxycholate	Lipid	Primary Bile Acid Metabolism
glycochenodeoxycholate	-0.237697	-0.766897	0.291503	0.27	3464	0.377782	0.709486	Yes	model_2	both	AHI	glycochenodeoxycholate	Lipid	Primary Bile Acid Metabolism
glycochenodeoxycholate	-0.208353	-0.721873	0.305167	0.262	3507	0.425788	0.735452	Yes	model_1	both	AHI	glycochenodeoxycholate	Lipid	Primary Bile Acid Metabolism
glycocholate	-0.252645	-0.762245	0.256955	0.26	3387	0.331845	0.715986	Yes	model_3	both	AHI	glycocholate	Lipid	Primary Bile Acid Metabolism
glycocholate	-0.0573491	-0.566949	0.452251	0.26	3464	0.825686	0.931364	Yes	model_2	both	AHI	glycocholate	Lipid	Primary Bile Acid Metabolism
glycocholate	-0.0483077	-0.553988	0.457372	0.258	3507	0.851415	0.943204	Yes	model_1	both	AHI	glycocholate	Lipid	Primary Bile Acid Metabolism
hexanoylcarnitineC6	0.0788007	-0.389639	0.547241	0.239	3387	0.741213	0.933213	Yes	model_3	both	AHI	hexanoylcarnitine (C6)	Lipid	Fatty Acid Metabolism(Acyl Carnitine)
hexanoylcarnitineC6	0.182276	-0.276364	0.640916	0.234	3464	0.435277	0.736	Yes	model_2	both	AHI	hexanoylcarnitine (C6)	Lipid	Fatty Acid Metabolism(Acyl Carnitine)
hexanoylcarnitineC6	0.194631	-0.256169	0.645431	0.23	3507	0.397124	0.721655	Yes	model_1	both	AHI	hexanoylcarnitine (C6)	Lipid	Fatty Acid Metabolism(Acyl Carnitine)
hippurate	0.35489	-0.29387	1.00365	0.331	3387	0.284024	0.715986	Yes	model_3	both	AHI	hippurate	Xenobiotics	Benzoate Metabolism
hippurate	0.340297	-0.318263	0.998857	0.336	3464	0.310643	0.672408	Yes	model_2	both	AHI	hippurate	Xenobiotics	Benzoate Metabolism
hippurate	0.31268	-0.34784	0.9732	0.337	3507	0.354167	0.695049	Yes	model_1	both	AHI	hippurate	Xenobiotics	Benzoate Metabolism
histidine	-0.249622	-0.749422	0.250178	0.255	3387	0.328096	0.715986	Yes	model_3	both	AHI	histidine	Amino Acid	Histidine Metabolism
histidine	-0.435465	-0.941145	0.0702151	0.258	3507	0.0918603	0.344335	Yes	model_1	both	AHI	histidine	Amino Acid	Histidine Metabolism
histidine	-0.467214	-0.965054	0.0306257	0.254	3464	0.0656171	0.291787	Yes	model_2	both	AHI	histidine	Amino Acid	Histidine Metabolism
homoarginine	0.136141	-0.385219	0.657501	0.266	3507	0.608464	0.821614	Yes	model_1	both	AHI	homoarginine	Amino Acid	Urea cycle; Arginine and Proline Metabolism
homoarginine	0.231979	-0.291341	0.755299	0.267	3387	0.385814	0.752765	Yes	model_3	both	AHI	homoarginine	Amino Acid	Urea cycle; Arginine and Proline Metabolism
homoarginine	0.169461	-0.349939	0.688861	0.265	3464	0.522692	0.768878	Yes	model_2	both	AHI	homoarginine	Amino Acid	Urea cycle; Arginine and Proline Metabolism
homocitrulline	0.186249	-0.297871	0.670369	0.247	3387	0.450295	0.78398	Yes	model_3	both	AHI	homocitrulline	Amino Acid	Urea cycle; Arginine and Proline Metabolism
homocitrulline	0.301071	-0.167369	0.769511	0.239	3507	0.207503	0.552761	Yes	model_1	both	AHI	homocitrulline	Amino Acid	Urea cycle; Arginine and Proline Metabolism
homocitrulline	0.291653	-0.176787	0.760093	0.239	3464	0.222988	0.558515	Yes	model_2	both	AHI	homocitrulline	Amino Acid	Urea cycle; Arginine and Proline Metabolism
hydroxybutyrateBHBA	0.536332	0.0580923	1.01457	0.244	3387	0.0279383	0.364944	Yes	model_3	both	AHI	3-hydroxybutyrate (BHBA)	Lipid	Ketone Bodies
hydroxybutyrateBHBA	0.391641	-0.110119	0.893401	0.256	3507	0.12648	0.42931	Yes	model_1	both	AHI	3-hydroxybutyrate (BHBA)	Lipid	Ketone Bodies
hydroxybutyrateBHBA	0.423993	-0.0797269	0.927713	0.257	3464	0.0988241	0.368826	Yes	model_2	both	AHI	3-hydroxybutyrate (BHBA)	Lipid	Ketone Bodies
hydroxybutyrylcarnitine1	0.231836	-0.244444	0.708116	0.243	3507	0.339213	0.681687	Yes	model_1	both	AHI	3-hydroxybutyrylcarnitine (1)	Lipid	Fatty Acid Metabolism(Acyl Carnitine)
hydroxybutyrylcarnitine1	0.143067	-0.284213	0.570347	0.218	3387	0.512064	0.802828	Yes	model_3	both	AHI	3-hydroxybutyrylcarnitine (1)	Lipid	Fatty Acid Metabolism(Acyl Carnitine)
hydroxybutyrylcarnitine1	0.266524	-0.207796	0.740844	0.242	3464	0.271304	0.623106	Yes	model_2	both	AHI	3-hydroxybutyrylcarnitine (1)	Lipid	Fatty Acid Metabolism(Acyl Carnitine)
hydroxycotinine	0.110286	-1.16959	1.39017	0.653	3507	0.865947	0.92232	No	model_1	both	AHI	hydroxycotinine	Xenobiotics	Tobacco Metabolite
hydroxycotinine	0.40974	-1.45422	2.2737	0.951	3464	0.666535	0.996172	No	model_2	both	AHI	hydroxycotinine	Xenobiotics	Tobacco Metabolite
hydroxycotinine	0.506611	-1.38479	2.39801	0.965	3387	0.599456	0.99407	No	model_3	both	AHI	hydroxycotinine	Xenobiotics	Tobacco Metabolite
hydroxyglutarate	-0.13637	-0.55189	0.27915	0.212	3507	0.520914	0.810719	Yes	model_1	both	AHI	2-hydroxyglutarate	Lipid	Fatty Acid, Dicarboxylate
hydroxyglutarate	-0.0369843	-0.427024	0.353056	0.199	3387	0.852339	0.960846	Yes	model_3	both	AHI	2-hydroxyglutarate	Lipid	Fatty Acid, Dicarboxylate
hydroxyglutarate	-0.102964	-0.528284	0.322356	0.217	3464	0.635701	0.835607	Yes	model_2	both	AHI	2-hydroxyglutarate	Lipid	Fatty Acid, Dicarboxylate
hypotaurine	0.355363	-0.142477	0.853203	0.254	3387	0.161345	0.624466	Yes	model_3	both	AHI	hypotaurine	Amino Acid	Methionine, Cysteine, SAM and Taurine Metabolism
hypotaurine	0.181313	-0.291047	0.653673	0.241	3507	0.452582	0.76826	Yes	model_1	both	AHI	hypotaurine	Amino Acid	Methionine, Cysteine, SAM and Taurine Metabolism
hypotaurine	0.208193	-0.270047	0.686433	0.244	3464	0.394421	0.713416	Yes	model_2	both	AHI	hypotaurine	Amino Acid	Methionine, Cysteine, SAM and Taurine Metabolism
hypoxanthine	0.0328065	-0.463074	0.528686	0.253	3387	0.897026	0.960846	Yes	model_3	both	AHI	hypoxanthine	Nucleotide	Purine Metabolism, (Hypo)Xanthine/Inosine containing
hypoxanthine	-0.0962097	-0.57249	0.38007	0.243	3507	0.692503	0.865506	Yes	model_1	both	AHI	hypoxanthine	Nucleotide	Purine Metabolism, (Hypo)Xanthine/Inosine containing
hypoxanthine	-0.0855234	-0.569643	0.398597	0.247	3464	0.728793	0.917214	Yes	model_2	both	AHI	hypoxanthine	Nucleotide	Purine Metabolism, (Hypo)Xanthine/Inosine containing
indole3carboxylicacid	0.236169	-0.202871	0.675209	0.224	3387	0.290742	0.715986	Yes	model_3	both	AHI	indole-3-carboxylic acid	Amino Acid	Tryptophan Metabolism
indole3carboxylicacid	0.243562	-0.191558	0.678682	0.222	3507	0.272272	0.61473	Yes	model_1	both	AHI	indole-3-carboxylic acid	Amino Acid	Tryptophan Metabolism
indole3carboxylicacid	0.191047	-0.257793	0.639887	0.229	3464	0.404987	0.713416	Yes	model_2	both	AHI	indole-3-carboxylic acid	Amino Acid	Tryptophan Metabolism
indolepropionate	-0.157522	-0.643602	0.328558	0.248	3464	0.525846	0.768878	Yes	model_2	both	AHI	indolepropionate	Amino Acid	Tryptophan Metabolism
indolepropionate	-0.132546	-0.620586	0.355494	0.249	3387	0.594881	0.875564	Yes	model_3	both	AHI	indolepropionate	Amino Acid	Tryptophan Metabolism
indolepropionate	-0.259759	-0.730159	0.210641	0.24	3507	0.278571	0.615712	Yes	model_1	both	AHI	indolepropionate	Amino Acid	Tryptophan Metabolism
indoxylsulfate	-0.48657	-1.00793	0.0347899	0.266	3507	0.0670796	0.311548	Yes	model_1	both	AHI	3-indoxyl sulfate	Amino Acid	Tryptophan Metabolism
indoxylsulfate	-0.623137	-1.19938	-0.0468967	0.294	3387	0.0342749	0.398227	Yes	model_3	both	AHI	3-indoxyl sulfate	Amino Acid	Tryptophan Metabolism
indoxylsulfate	-0.522109	-1.05915	0.0149315	0.274	3464	0.0569378	0.280184	Yes	model_2	both	AHI	3-indoxyl sulfate	Amino Acid	Tryptophan Metabolism
inosine	-0.463822	-0.912662	-0.0149815	0.229	3464	0.0428766	0.242195	Yes	model_2	both	AHI	inosine	Nucleotide	Purine Metabolism, (Hypo)Xanthine/Inosine containing
inosine	-0.476071	-0.924911	-0.0272309	0.229	3507	0.0378025	0.253189	Yes	model_1	both	AHI	inosine	Nucleotide	Purine Metabolism, (Hypo)Xanthine/Inosine containing
inosine	-0.30024	-0.73732	0.13684	0.223	3387	0.177487	0.628724	Yes	model_3	both	AHI	inosine	Nucleotide	Purine Metabolism, (Hypo)Xanthine/Inosine containing
isoleucine	0.499077	-0.0399232	1.03808	0.275	3507	0.0698331	0.312175	Yes	model_1	both	AHI	isoleucine	Amino Acid	Leucine, Isoleucine and Valine Metabolism
isoleucine	0.0265042	-0.518376	0.571384	0.278	3387	0.923982	0.965561	Yes	model_3	both	AHI	isoleucine	Amino Acid	Leucine, Isoleucine and Valine Metabolism
isoleucine	0.464476	-0.0804036	1.00936	0.278	3464	0.0942964	0.358326	Yes	model_2	both	AHI	isoleucine	Amino Acid	Leucine, Isoleucine and Valine Metabolism
Iurobilinogen	0.0572409	-0.805159	0.919641	0.44	3464	0.896555	0.996172	No	model_2	both	AHI	I-urobilinogen	Cofactors and Vitamins	Hemoglobin and Porphyrin Metabolism
Iurobilinogen	-0.140431	-1.04399	0.763129	0.461	3387	0.760783	0.99407	No	model_3	both	AHI	I-urobilinogen	Cofactors and Vitamins	Hemoglobin and Porphyrin Metabolism
Iurobilinogen	0.0429708	-0.821389	0.907331	0.441	3507	0.92232	0.92232	No	model_1	both	AHI	I-urobilinogen	Cofactors and Vitamins	Hemoglobin and Porphyrin Metabolism
kynurenate	0.372951	-0.0798094	0.825711	0.231	3387	0.105687	0.555077	Yes	model_3	both	AHI	kynurenate	Amino Acid	Tryptophan Metabolism
kynurenate	0.302919	-0.132201	0.738039	0.222	3507	0.173247	0.525517	Yes	model_1	both	AHI	kynurenate	Amino Acid	Tryptophan Metabolism
kynurenate	0.335525	-0.105475	0.776525	0.225	3464	0.136746	0.439692	Yes	model_2	both	AHI	kynurenate	Amino Acid	Tryptophan Metabolism
kynurenine	-0.259339	-0.902219	0.383541	0.328	3464	0.429697	0.736	Yes	model_2	both	AHI	kynurenine	Amino Acid	Tryptophan Metabolism
kynurenine	-0.3773	-1.06526	0.31066	0.351	3387	0.282081	0.715986	Yes	model_3	both	AHI	kynurenine	Amino Acid	Tryptophan Metabolism
kynurenine	-0.233561	-0.862721	0.395599	0.321	3507	0.46705	0.776197	Yes	model_1	both	AHI	kynurenine	Amino Acid	Tryptophan Metabolism
lactate	0.242039	-0.161721	0.645799	0.206	3507	0.239592	0.596128	Yes	model_1	both	AHI	lactate	Carbohydrate	Glycolysis, Gluconeogenesis, and Pyruvate Metabolism
lactate	0.243845	-0.154035	0.641725	0.203	3464	0.228753	0.558515	Yes	model_2	both	AHI	lactate	Carbohydrate	Glycolysis, Gluconeogenesis, and Pyruvate Metabolism
lactate	-0.161784	-0.547904	0.224336	0.197	3387	0.41207	0.752765	Yes	model_3	both	AHI	lactate	Carbohydrate	Glycolysis, Gluconeogenesis, and Pyruvate Metabolism
laurylcarnitineC12	-0.164654	-0.597814	0.268506	0.221	3507	0.45581	0.76826	Yes	model_1	both	AHI	laurylcarnitine (C12)	Lipid	Fatty Acid Metabolism(Acyl Carnitine)
laurylcarnitineC12	-0.166779	-0.629339	0.295781	0.236	3387	0.479676	0.791335	Yes	model_3	both	AHI	laurylcarnitine (C12)	Lipid	Fatty Acid Metabolism(Acyl Carnitine)
laurylcarnitineC12	-0.170502	-0.623262	0.282258	0.231	3464	0.460156	0.757265	Yes	model_2	both	AHI	laurylcarnitine (C12)	Lipid	Fatty Acid Metabolism(Acyl Carnitine)
leucine	0.0488726	-0.488167	0.585913	0.274	3387	0.85861	0.960846	Yes	model_3	both	AHI	leucine	Amino Acid	Leucine, Isoleucine and Valine Metabolism
leucine	0.384685	-0.175875	0.945245	0.286	3507	0.177872	0.530261	Yes	model_1	both	AHI	leucine	Amino Acid	Leucine, Isoleucine and Valine Metabolism
leucine	0.389541	-0.167099	0.946181	0.284	3464	0.1695	0.506078	Yes	model_2	both	AHI	leucine	Amino Acid	Leucine, Isoleucine and Valine Metabolism
leucylglycine	-0.0545507	-0.585711	0.476609	0.271	3387	0.840499	0.960846	Yes	model_3	both	AHI	leucylglycine	Peptide	Dipeptide
leucylglycine	-0.301517	-0.830717	0.227683	0.27	3507	0.264108	0.609696	Yes	model_1	both	AHI	leucylglycine	Peptide	Dipeptide
leucylglycine	-0.30747	-0.83471	0.21977	0.269	3464	0.253596	0.60229	Yes	model_2	both	AHI	leucylglycine	Peptide	Dipeptide
linoleate182n6	0.589386	0.107226	1.07155	0.246	3387	0.0167641	0.291975	Yes	model_3	both	AHI	linoleate (18:2n6)	Lipid	Polyunsaturated Fatty Acid (n3 and n6)
linoleate182n6	0.576681	0.0514013	1.10196	0.268	3464	0.0315384	0.212133	Yes	model_2	both	AHI	linoleate (18:2n6)	Lipid	Polyunsaturated Fatty Acid (n3 and n6)
linoleate182n6	0.530954	0.00959424	1.05231	0.266	3507	0.045891	0.262685	Yes	model_1	both	AHI	linoleate (18:2n6)	Lipid	Polyunsaturated Fatty Acid (n3 and n6)
linolenoylGPC183	-0.447571	-0.876811	-0.0183307	0.219	3507	0.0413769	0.254346	Yes	model_1	both	AHI	1-linolenoyl-GPC (18:3)*	Lipid	Lysophospholipid
linolenoylGPC183	-0.462272	-0.928752	0.00420844	0.238	3387	0.0520098	0.517621	Yes	model_3	both	AHI	1-linolenoyl-GPC (18:3)*	Lipid	Lysophospholipid
linolenoylGPC183	-0.402808	-0.822248	0.0166316	0.214	3464	0.0603266	0.280184	Yes	model_2	both	AHI	1-linolenoyl-GPC (18:3)*	Lipid	Lysophospholipid
linoleoyl2arachidonoylGPC182204n6	-0.397051	-0.826291	0.0321885	0.219	3507	0.0702021	0.312175	Yes	model_1	both	AHI	1-linoleoyl-2-arachidonoyl-GPC (18:2/20:4n6)*	Lipid	Phosphatidylcholine (PC)
linoleoyl2arachidonoylGPC182204n6	-0.311723	-0.889923	0.266477	0.295	3387	0.289908	0.715986	Yes	model_3	both	AHI	1-linoleoyl-2-arachidonoyl-GPC (18:2/20:4n6)*	Lipid	Phosphatidylcholine (PC)
linoleoyl2arachidonoylGPC182204n6	-0.374907	-0.800227	0.0504128	0.217	3464	0.0846924	0.334223	Yes	model_2	both	AHI	1-linoleoyl-2-arachidonoyl-GPC (18:2/20:4n6)*	Lipid	Phosphatidylcholine (PC)
linoleoylcarnitineC182	0.0843853	-0.319375	0.488145	0.206	3387	0.681403	0.90135	Yes	model_3	both	AHI	linoleoylcarnitine (C18:2)*	Lipid	Fatty Acid Metabolism(Acyl Carnitine)
linoleoylcarnitineC182	0.0466737	-0.357086	0.450434	0.206	3507	0.820633	0.927094	Yes	model_1	both	AHI	linoleoylcarnitine (C18:2)*	Lipid	Fatty Acid Metabolism(Acyl Carnitine)
linoleoylcarnitineC182	0.0200946	-0.385625	0.425815	0.207	3464	0.922613	0.96413	Yes	model_2	both	AHI	linoleoylcarnitine (C18:2)*	Lipid	Fatty Acid Metabolism(Acyl Carnitine)
linoleoylethanolamide	0.578009	0.133089	1.02293	0.227	3387	0.0110075	0.282744	Yes	model_3	both	AHI	linoleoyl ethanolamide	Lipid	Endocannabinoid
linoleoylethanolamide	0.584002	0.148882	1.01912	0.222	3507	0.00840679	0.125501	Yes	model_1	both	AHI	linoleoyl ethanolamide	Lipid	Endocannabinoid
linoleoylethanolamide	0.59491	0.14411	1.04571	0.23	3464	0.00958234	0.134233	Yes	model_2	both	AHI	linoleoyl ethanolamide	Lipid	Endocannabinoid
linoleoylGPA182	-0.149951	-0.632111	0.332209	0.246	3507	0.542621	0.810719	Yes	model_1	both	AHI	1-linoleoyl-GPA (18:2)*	Lipid	Lysophospholipid
linoleoylGPA182	-0.032273	-0.526193	0.461647	0.252	3387	0.898005	0.960846	Yes	model_3	both	AHI	1-linoleoyl-GPA (18:2)*	Lipid	Lysophospholipid
linoleoylGPA182	-0.147972	-0.639932	0.343988	0.251	3464	0.556225	0.785479	Yes	model_2	both	AHI	1-linoleoyl-GPA (18:2)*	Lipid	Lysophospholipid
linoleoylGPE182	0.0841229	-0.327477	0.495723	0.21	3507	0.688733	0.865506	Yes	model_1	both	AHI	1-linoleoyl-GPE (18:2)*	Lipid	Lysophospholipid
linoleoylGPE182	-0.260451	-0.770051	0.249149	0.26	3387	0.315769	0.715986	Yes	model_3	both	AHI	1-linoleoyl-GPE (18:2)*	Lipid	Lysophospholipid
linoleoylGPE182	0.0520285	-0.369372	0.473428	0.215	3464	0.80845	0.928385	Yes	model_2	both	AHI	1-linoleoyl-GPE (18:2)*	Lipid	Lysophospholipid
linoleoyllinoleoylglycerol1821821	0.65511	0.0749497	1.23527	0.296	3464	0.0269005	0.202535	Yes	model_2	both	AHI	linoleoyl-linoleoyl-glycerol (18:2/18:2) [1]*	Lipid	Diacylglycerol
linoleoyllinoleoylglycerol1821821	0.130621	-0.541659	0.802901	0.343	3387	0.703096	0.905375	Yes	model_3	both	AHI	linoleoyl-linoleoyl-glycerol (18:2/18:2) [1]*	Lipid	Diacylglycerol
linoleoyllinoleoylglycerol1821821	0.648953	0.0903525	1.20755	0.285	3507	0.0226587	0.188791	Yes	model_1	both	AHI	linoleoyl-linoleoyl-glycerol (18:2/18:2) [1]*	Lipid	Diacylglycerol
lysine	0.345419	-0.324901	1.01574	0.342	3464	0.312075	0.672408	Yes	model_2	both	AHI	lysine	Amino Acid	Lysine Metabolism
lysine	0.301114	-0.359406	0.961634	0.337	3507	0.371208	0.705295	Yes	model_1	both	AHI	lysine	Amino Acid	Lysine Metabolism
lysine	0.400341	-0.234699	1.03538	0.324	3387	0.216435	0.655579	Yes	model_3	both	AHI	lysine	Amino Acid	Lysine Metabolism
malate	0.0680842	-0.431716	0.567884	0.255	3507	0.789134	0.916272	Yes	model_1	both	AHI	malate	Energy	TCA Cycle
malate	-0.297553	-0.724833	0.129727	0.218	3387	0.172933	0.628724	Yes	model_3	both	AHI	malate	Energy	TCA Cycle
malate	0.0618753	-0.434005	0.557755	0.253	3464	0.806639	0.928385	Yes	model_2	both	AHI	malate	Energy	TCA Cycle
methionine	-0.0956315	-0.867871	0.676609	0.394	3387	0.808103	0.960846	Yes	model_3	both	AHI	methionine	Amino Acid	Methionine, Cysteine, SAM and Taurine Metabolism
methionine	-0.108136	-0.831376	0.615104	0.369	3507	0.769503	0.913785	Yes	model_1	both	AHI	methionine	Amino Acid	Methionine, Cysteine, SAM and Taurine Metabolism
methionine	-0.13852	-0.89312	0.61608	0.385	3464	0.719199	0.910986	Yes	model_2	both	AHI	methionine	Amino Acid	Methionine, Cysteine, SAM and Taurine Metabolism
methioninesulfoxide	0.000752234	-0.571568	0.573072	0.292	3387	0.997946	0.997946	Yes	model_3	both	AHI	methionine sulfoxide	Amino Acid	Methionine, Cysteine, SAM and Taurine Metabolism
methioninesulfoxide	0.132368	-0.414472	0.679208	0.279	3507	0.634597	0.834155	Yes	model_1	both	AHI	methionine sulfoxide	Amino Acid	Methionine, Cysteine, SAM and Taurine Metabolism
methioninesulfoxide	0.0738506	-0.482789	0.630491	0.284	3464	0.795171	0.928385	Yes	model_2	both	AHI	methionine sulfoxide	Amino Acid	Methionine, Cysteine, SAM and Taurine Metabolism
methyl2oxobutyrate	1.03919	0.364953	1.71343	0.344	3507	0.00249341	0.0916153	Yes	model_1	both	AHI	3-methyl-2-oxobutyrate	Amino Acid	Leucine, Isoleucine and Valine Metabolism
methyl2oxobutyrate	0.809508	0.213668	1.40535	0.304	3387	0.00765788	0.282744	Yes	model_3	both	AHI	3-methyl-2-oxobutyrate	Amino Acid	Leucine, Isoleucine and Valine Metabolism
methyl2oxobutyrate	1.07865	0.400492	1.75681	0.346	3464	0.00182675	0.0661994	Yes	model_2	both	AHI	3-methyl-2-oxobutyrate	Amino Acid	Leucine, Isoleucine and Valine Metabolism
methyl2oxopentanoate	0.991232	0.283672	1.69879	0.361	3507	0.0060989	0.0980515	Yes	model_1	both	AHI	4-methyl-2-oxopentanoate	Amino Acid	Leucine, Isoleucine and Valine Metabolism
methyl2oxopentanoate	0.791751	0.176311	1.40719	0.314	3387	0.0116819	0.282744	Yes	model_3	both	AHI	4-methyl-2-oxopentanoate	Amino Acid	Leucine, Isoleucine and Valine Metabolism
methyl2oxopentanoate	1.07457	0.380727	1.76841	0.354	3464	0.0023897	0.0661994	Yes	model_2	both	AHI	4-methyl-2-oxopentanoate	Amino Acid	Leucine, Isoleucine and Valine Metabolism
methylguanine	-0.317025	-0.987345	0.353295	0.342	3464	0.354483	0.705591	Yes	model_2	both	AHI	7-methylguanine	Nucleotide	Purine Metabolism, Guanine containing
methylguanine	-0.420288	-1.07297	0.232392	0.333	3387	0.206581	0.65334	Yes	model_3	both	AHI	7-methylguanine	Nucleotide	Purine Metabolism, Guanine containing
methylguanine	-0.276191	-0.921031	0.368649	0.329	3507	0.401401	0.721655	Yes	model_1	both	AHI	7-methylguanine	Nucleotide	Purine Metabolism, Guanine containing
methylhistamine	-0.263608	-0.777128	0.249912	0.262	3387	0.314722	0.715986	Yes	model_3	both	AHI	1-methylhistamine	Amino Acid	Histidine Metabolism
methylhistamine	-0.243183	-0.784143	0.297777	0.276	3464	0.377528	0.709486	Yes	model_2	both	AHI	1-methylhistamine	Amino Acid	Histidine Metabolism
methylhistamine	-0.251446	-0.788486	0.285594	0.274	3507	0.359236	0.695188	Yes	model_1	both	AHI	1-methylhistamine	Amino Acid	Histidine Metabolism
methylhistidine1	-0.210659	-0.728099	0.306781	0.264	3387	0.424564	0.761303	Yes	model_3	both	AHI	1-methylhistidine	Amino Acid	Histidine Metabolism
methylhistidine1	-0.221666	-0.715586	0.272254	0.252	3507	0.379909	0.710849	Yes	model_1	both	AHI	1-methylhistidine	Amino Acid	Histidine Metabolism
methylhistidine1	-0.214845	-0.722485	0.292795	0.259	3464	0.406203	0.713416	Yes	model_2	both	AHI	1-methylhistidine	Amino Acid	Histidine Metabolism
methylhistidine3	-0.11723	-0.46611	0.23165	0.178	3387	0.509932	0.802828	Yes	model_3	both	AHI	3-methylhistidine	Amino Acid	Histidine Metabolism
methylhistidine3	-0.166254	-0.536694	0.204186	0.189	3464	0.377962	0.709486	Yes	model_2	both	AHI	3-methylhistidine	Amino Acid	Histidine Metabolism
methylhistidine3	-0.207948	-0.588188	0.172292	0.194	3507	0.282815	0.615712	Yes	model_1	both	AHI	3-methylhistidine	Amino Acid	Histidine Metabolism
methylnicotinamide	-0.24546	-0.70606	0.21514	0.235	3464	0.295748	0.657567	Yes	model_2	both	AHI	1-methylnicotinamide	Cofactors and Vitamins	Nicotinate and Nicotinamide Metabolism
methylnicotinamide	-0.288627	-0.749227	0.171973	0.235	3507	0.219552	0.566313	Yes	model_1	both	AHI	1-methylnicotinamide	Cofactors and Vitamins	Nicotinate and Nicotinamide Metabolism
methylnicotinamide	-0.122055	-0.566975	0.322865	0.227	3387	0.591275	0.875564	Yes	model_3	both	AHI	1-methylnicotinamide	Cofactors and Vitamins	Nicotinate and Nicotinamide Metabolism
methylthioadenosineMTA	0.705394	0.101714	1.30907	0.308	3507	0.021849	0.188791	Yes	model_1	both	AHI	5-methylthioadenosine (MTA)	Amino Acid	Polyamine Metabolism
methylthioadenosineMTA	0.418721	-0.235919	1.07336	0.334	3387	0.209288	0.65334	Yes	model_3	both	AHI	5-methylthioadenosine (MTA)	Amino Acid	Polyamine Metabolism
methylthioadenosineMTA	0.686886	0.0655665	1.30821	0.317	3464	0.0303688	0.211569	Yes	model_2	both	AHI	5-methylthioadenosine (MTA)	Amino Acid	Polyamine Metabolism
methyluridineribothymidine	-0.14395	-0.66335	0.37545	0.265	3507	0.587513	0.818601	Yes	model_1	both	AHI	5-methyluridine (ribothymidine)	Nucleotide	Pyrimidine Metabolism, Uracil containing
methyluridineribothymidine	-0.0669374	-0.586337	0.452463	0.265	3387	0.800938	0.960846	Yes	model_3	both	AHI	5-methyluridine (ribothymidine)	Nucleotide	Pyrimidine Metabolism, Uracil containing
methyluridineribothymidine	-0.184317	-0.705677	0.337043	0.266	3464	0.488888	0.768878	Yes	model_2	both	AHI	5-methyluridine (ribothymidine)	Nucleotide	Pyrimidine Metabolism, Uracil containing
methylxanthine3	-0.32001	-0.79041	0.15039	0.24	3507	0.182837	0.530261	Yes	model_1	both	AHI	3-methylxanthine	Xenobiotics	Xanthine Metabolism
methylxanthine3	-0.348436	-0.818836	0.121964	0.24	3387	0.14659	0.624466	Yes	model_3	both	AHI	3-methylxanthine	Xenobiotics	Xanthine Metabolism
methylxanthine3	-0.369746	-0.846026	0.106534	0.243	3464	0.127711	0.417057	Yes	model_2	both	AHI	3-methylxanthine	Xenobiotics	Xanthine Metabolism
methylxanthine7	-0.455328	-0.874768	-0.0358876	0.214	3464	0.033528	0.212344	Yes	model_2	both	AHI	7-methylxanthine	Xenobiotics	Xanthine Metabolism
methylxanthine7	-0.409413	-0.826893	0.00806712	0.213	3507	0.0540345	0.267635	Yes	model_1	both	AHI	7-methylxanthine	Xenobiotics	Xanthine Metabolism
methylxanthine7	-0.35622	-0.76782	0.0553795	0.21	3387	0.0894763	0.555077	Yes	model_3	both	AHI	7-methylxanthine	Xenobiotics	Xanthine Metabolism
myristoleoylcarnitineC141	0.108184	-0.311256	0.527624	0.214	3387	0.612618	0.895364	Yes	model_3	both	AHI	myristoleoylcarnitine (C14:1)*	Lipid	Fatty Acid Metabolism(Acyl Carnitine)
myristoleoylcarnitineC141	0.00472841	-0.402952	0.412408	0.208	3507	0.981824	0.981824	Yes	model_1	both	AHI	myristoleoylcarnitine (C14:1)*	Lipid	Fatty Acid Metabolism(Acyl Carnitine)
myristoleoylcarnitineC141	0.00482549	-0.416575	0.426225	0.215	3464	0.982097	0.995092	Yes	model_2	both	AHI	myristoleoylcarnitine (C14:1)*	Lipid	Fatty Acid Metabolism(Acyl Carnitine)
myristoylcarnitineC14	-0.022599	-0.904599	0.859401	0.45	3387	0.95992	0.99407	No	model_3	both	AHI	myristoylcarnitine (C14)	Lipid	Fatty Acid Metabolism(Acyl Carnitine)
myristoylcarnitineC14	-0.0018256	-0.883826	0.880174	0.45	3464	0.996762	0.996762	No	model_2	both	AHI	myristoylcarnitine (C14)	Lipid	Fatty Acid Metabolism(Acyl Carnitine)
myristoylcarnitineC14	-0.0519013	-0.924101	0.820299	0.445	3507	0.907163	0.92232	No	model_1	both	AHI	myristoylcarnitine (C14)	Lipid	Fatty Acid Metabolism(Acyl Carnitine)
N1acetylspermidine	-0.0804472	-0.658647	0.497753	0.295	3507	0.784752	0.916272	Yes	model_1	both	AHI	N('1)-acetylspermidine	Amino Acid	Polyamine Metabolism
N1acetylspermidine	0.0180977	-0.591462	0.627658	0.311	3387	0.953618	0.975263	Yes	model_3	both	AHI	N('1)-acetylspermidine	Amino Acid	Polyamine Metabolism
N1acetylspermidine	-0.0774857	-0.655686	0.500714	0.295	3464	0.792551	0.928385	Yes	model_2	both	AHI	N('1)-acetylspermidine	Amino Acid	Polyamine Metabolism
N1Methyl2pyridone5carboxamide	-0.00167742	-0.536757	0.533403	0.273	3464	0.995092	0.995092	Yes	model_2	both	AHI	N1-Methyl-2-pyridone-5-carboxamide	Cofactors and Vitamins	Nicotinate and Nicotinamide Metabolism
N1Methyl2pyridone5carboxamide	-0.0407411	-0.567981	0.486499	0.269	3507	0.879455	0.945932	Yes	model_1	both	AHI	N1-Methyl-2-pyridone-5-carboxamide	Cofactors and Vitamins	Nicotinate and Nicotinamide Metabolism
N1Methyl2pyridone5carboxamide	0.0525128	-0.449247	0.554273	0.256	3387	0.837249	0.960846	Yes	model_3	both	AHI	N1-Methyl-2-pyridone-5-carboxamide	Cofactors and Vitamins	Nicotinate and Nicotinamide Metabolism
N1methyladenosine	-0.116876	-0.593156	0.359404	0.243	3507	0.630623	0.834155	Yes	model_1	both	AHI	N1-methyladenosine	Nucleotide	Purine Metabolism, Adenine containing
N1methyladenosine	-0.311997	-0.815717	0.191723	0.257	3387	0.224529	0.658241	Yes	model_3	both	AHI	N1-methyladenosine	Nucleotide	Purine Metabolism, Adenine containing
N1methyladenosine	-0.148998	-0.642918	0.344922	0.252	3464	0.55485	0.785479	Yes	model_2	both	AHI	N1-methyladenosine	Nucleotide	Purine Metabolism, Adenine containing
N4acetylcytidine	-0.150703	-0.832783	0.531377	0.348	3387	0.665063	0.896763	Yes	model_3	both	AHI	N4-acetylcytidine	Nucleotide	Pyrimidine Metabolism, Cytidine containing
N4acetylcytidine	0.0479402	-0.5773	0.67318	0.319	3464	0.880471	0.934104	Yes	model_2	both	AHI	N4-acetylcytidine	Nucleotide	Pyrimidine Metabolism, Cytidine containing
N4acetylcytidine	0.0593693	-0.558031	0.676769	0.315	3507	0.850443	0.943204	Yes	model_1	both	AHI	N4-acetylcytidine	Nucleotide	Pyrimidine Metabolism, Cytidine containing
N6acetyllysine	0.19098	-0.37742	0.75938	0.29	3387	0.510836	0.802828	Yes	model_3	both	AHI	N6-acetyllysine	Amino Acid	Lysine Metabolism
N6acetyllysine	0.311425	-0.231495	0.854345	0.277	3507	0.260313	0.609696	Yes	model_1	both	AHI	N6-acetyllysine	Amino Acid	Lysine Metabolism
N6acetyllysine	0.255592	-0.289288	0.800472	0.278	3464	0.357946	0.705761	Yes	model_2	both	AHI	N6-acetyllysine	Amino Acid	Lysine Metabolism
N6N6N6trimethyllysine	-0.462057	-1.1069	0.182783	0.329	3387	0.16076	0.624466	Yes	model_3	both	AHI	N6,N6,N6-trimethyllysine	Amino Acid	Lysine Metabolism
N6N6N6trimethyllysine	-0.513501	-1.15834	0.131339	0.329	3507	0.118139	0.417282	Yes	model_1	both	AHI	N6,N6,N6-trimethyllysine	Amino Acid	Lysine Metabolism
N6N6N6trimethyllysine	-0.536867	-1.19151	0.117773	0.334	3464	0.1084	0.383992	Yes	model_2	both	AHI	N6,N6,N6-trimethyllysine	Amino Acid	Lysine Metabolism
Nacetylalanine	-0.169075	-0.723755	0.385605	0.283	3507	0.549787	0.810719	Yes	model_1	both	AHI	N-acetylalanine	Amino Acid	Alanine and Aspartate Metabolism
Nacetylalanine	-0.290177	-0.854657	0.274303	0.288	3387	0.313333	0.715986	Yes	model_3	both	AHI	N-acetylalanine	Amino Acid	Alanine and Aspartate Metabolism
Nacetylalanine	-0.196965	-0.765365	0.371435	0.29	3464	0.496729	0.768878	Yes	model_2	both	AHI	N-acetylalanine	Amino Acid	Alanine and Aspartate Metabolism
Nacetylarginine	-0.45855	-1.17787	0.26077	0.367	3464	0.211774	0.551518	Yes	model_2	both	AHI	N-acetylarginine	Amino Acid	Urea cycle; Arginine and Proline Metabolism
Nacetylarginine	-0.451178	-1.1607	0.258342	0.362	3387	0.21257	0.65334	Yes	model_3	both	AHI	N-acetylarginine	Amino Acid	Urea cycle; Arginine and Proline Metabolism
Nacetylarginine	-0.468643	-1.20168	0.264397	0.374	3507	0.209618	0.552761	Yes	model_1	both	AHI	N-acetylarginine	Amino Acid	Urea cycle; Arginine and Proline Metabolism
NacetylaspartateNAA	0.0447263	-0.449194	0.538646	0.252	3464	0.859092	0.93137	Yes	model_2	both	AHI	N-acetylaspartate (NAA)	Amino Acid	Alanine and Aspartate Metabolism
NacetylaspartateNAA	0.0892914	-0.375229	0.553811	0.237	3387	0.706106	0.905375	Yes	model_3	both	AHI	N-acetylaspartate (NAA)	Amino Acid	Alanine and Aspartate Metabolism
NacetylaspartateNAA	0.0957902	-0.41381	0.60539	0.26	3507	0.713044	0.865506	Yes	model_1	both	AHI	N-acetylaspartate (NAA)	Amino Acid	Alanine and Aspartate Metabolism
Nacetylglutamate	-0.00729022	-0.44045	0.42587	0.221	3464	0.973679	0.995092	Yes	model_2	both	AHI	N-acetylglutamate	Amino Acid	Glutamate Metabolism
Nacetylglutamate	0.0303129	-0.406767	0.467393	0.223	3507	0.891996	0.945932	Yes	model_1	both	AHI	N-acetylglutamate	Amino Acid	Glutamate Metabolism
Nacetylglutamate	-0.101063	-0.557743	0.355617	0.233	3387	0.664789	0.896763	Yes	model_3	both	AHI	N-acetylglutamate	Amino Acid	Glutamate Metabolism
Nacetylglutamine	-0.208471	-0.629871	0.212929	0.215	3387	0.33162	0.715986	Yes	model_3	both	AHI	N-acetylglutamine	Amino Acid	Glutamate Metabolism
Nacetylglutamine	-0.198707	-0.698507	0.301093	0.255	3464	0.436585	0.736	Yes	model_2	both	AHI	N-acetylglutamine	Amino Acid	Glutamate Metabolism
Nacetylglutamine	-0.184125	-0.685885	0.317635	0.256	3507	0.47166	0.776197	Yes	model_1	both	AHI	N-acetylglutamine	Amino Acid	Glutamate Metabolism
Nacetylglycine	-0.784069	-1.28583	-0.282309	0.256	3464	0.00219765	0.0661994	Yes	model_2	both	AHI	N-acetylglycine	Amino Acid	Glycine, Serine and Threonine Metabolism
Nacetylglycine	-0.800672	-1.30047	-0.300872	0.255	3507	0.00169981	0.088815	Yes	model_1	both	AHI	N-acetylglycine	Amino Acid	Glycine, Serine and Threonine Metabolism
Nacetylglycine	-0.400151	-0.901911	0.101609	0.256	3387	0.117553	0.555077	Yes	model_3	both	AHI	N-acetylglycine	Amino Acid	Glycine, Serine and Threonine Metabolism
Nacetylhistidine	-0.639897	-1.26318	-0.0166175	0.318	3464	0.0444944	0.244719	Yes	model_2	both	AHI	N-acetylhistidine	Amino Acid	Histidine Metabolism
Nacetylhistidine	-0.679719	-1.32456	-0.0348791	0.329	3507	0.0387658	0.253189	Yes	model_1	both	AHI	N-acetylhistidine	Amino Acid	Histidine Metabolism
Nacetylhistidine	-0.696793	-1.31223	-0.0813534	0.314	3387	0.0265176	0.364944	Yes	model_3	both	AHI	N-acetylhistidine	Amino Acid	Histidine Metabolism
Nacetylmethionine	-0.0468514	-0.583891	0.490189	0.274	3387	0.864275	0.960846	Yes	model_3	both	AHI	N-acetylmethionine	Amino Acid	Methionine, Cysteine, SAM and Taurine Metabolism
Nacetylmethionine	-0.113924	-0.649004	0.421156	0.273	3464	0.67675	0.873091	Yes	model_2	both	AHI	N-acetylmethionine	Amino Acid	Methionine, Cysteine, SAM and Taurine Metabolism
Nacetylmethionine	-0.0156666	-0.550747	0.519413	0.273	3507	0.954155	0.968061	Yes	model_1	both	AHI	N-acetylmethionine	Amino Acid	Methionine, Cysteine, SAM and Taurine Metabolism
Nacetylphenylalanine	0.448061	-0.128179	1.0243	0.294	3507	0.127355	0.42931	Yes	model_1	both	AHI	N-acetylphenylalanine	Amino Acid	Phenylalanine Metabolism
Nacetylphenylalanine	0.50763	-0.0686098	1.08387	0.294	3464	0.084755	0.334223	Yes	model_2	both	AHI	N-acetylphenylalanine	Amino Acid	Phenylalanine Metabolism
Nacetylphenylalanine	0.322436	-0.247924	0.892796	0.291	3387	0.267316	0.715986	Yes	model_3	both	AHI	N-acetylphenylalanine	Amino Acid	Phenylalanine Metabolism
Nacetylputrescine	-0.202274	-0.774594	0.370046	0.292	3387	0.488432	0.791335	Yes	model_3	both	AHI	N-acetylputrescine	Amino Acid	Polyamine Metabolism
Nacetylputrescine	-0.1027	-0.62602	0.42062	0.267	3507	0.700827	0.865506	Yes	model_1	both	AHI	N-acetylputrescine	Amino Acid	Polyamine Metabolism
Nacetylputrescine	-0.0423139	-0.551914	0.467286	0.26	3464	0.870955	0.931955	Yes	model_2	both	AHI	N-acetylputrescine	Amino Acid	Polyamine Metabolism
Nacetylserine	0.010429	-0.538371	0.559229	0.28	3464	0.970257	0.995092	Yes	model_2	both	AHI	N-acetylserine	Amino Acid	Glycine, Serine and Threonine Metabolism
Nacetylserine	0.033429	-0.491851	0.558709	0.268	3507	0.900672	0.945932	Yes	model_1	both	AHI	N-acetylserine	Amino Acid	Glycine, Serine and Threonine Metabolism
Nacetylserine	-0.0824312	-0.672391	0.507529	0.301	3387	0.78426	0.960846	Yes	model_3	both	AHI	N-acetylserine	Amino Acid	Glycine, Serine and Threonine Metabolism
Nalphaacetylornithine	0.210658	-0.643902	1.06522	0.436	3507	0.628784	0.92232	No	model_1	both	AHI	N-alpha-acetylornithine	Amino Acid	Urea cycle; Arginine and Proline Metabolism
Nalphaacetylornithine	0.195017	-0.653663	1.0437	0.433	3464	0.652801	0.996172	No	model_2	both	AHI	N-alpha-acetylornithine	Amino Acid	Urea cycle; Arginine and Proline Metabolism
Nalphaacetylornithine	0.133632	-0.658208	0.925472	0.404	3387	0.740513	0.99407	No	model_3	both	AHI	N-alpha-acetylornithine	Amino Acid	Urea cycle; Arginine and Proline Metabolism
nicotinamide	-0.38455	-0.89807	0.12897	0.262	3464	0.142921	0.444166	Yes	model_2	both	AHI	nicotinamide	Cofactors and Vitamins	Nicotinate and Nicotinamide Metabolism
nicotinamide	-0.406745	-0.918305	0.104815	0.261	3507	0.119794	0.417282	Yes	model_1	both	AHI	nicotinamide	Cofactors and Vitamins	Nicotinate and Nicotinamide Metabolism
nicotinamide	-0.43553	-0.90397	0.03291	0.239	3387	0.0678477	0.529297	Yes	model_3	both	AHI	nicotinamide	Cofactors and Vitamins	Nicotinate and Nicotinamide Metabolism
Nmethylproline	0.0398068	-0.505073	0.584687	0.278	3507	0.886338	0.945932	Yes	model_1	both	AHI	N-methylproline	Amino Acid	Urea cycle; Arginine and Proline Metabolism
Nmethylproline	0.06786	-0.47114	0.60686	0.275	3464	0.80542	0.928385	Yes	model_2	both	AHI	N-methylproline	Amino Acid	Urea cycle; Arginine and Proline Metabolism
Nmethylproline	0.246306	-0.247614	0.740226	0.252	3387	0.327845	0.715986	Yes	model_3	both	AHI	N-methylproline	Amino Acid	Urea cycle; Arginine and Proline Metabolism
Noleoylserine	0.162502	-0.303978	0.628982	0.238	3507	0.49423	0.795665	Yes	model_1	both	AHI	N-oleoylserine	Lipid	Endocannabinoid
Noleoylserine	0.161711	-0.310649	0.634071	0.241	3464	0.501537	0.768878	Yes	model_2	both	AHI	N-oleoylserine	Lipid	Endocannabinoid
Noleoylserine	0.234393	-0.226207	0.694993	0.235	3387	0.319578	0.715986	Yes	model_3	both	AHI	N-oleoylserine	Lipid	Endocannabinoid
Npalmitoylsphingosined181160	-0.0148314	-0.577351	0.547689	0.287	3507	0.958798	0.968061	Yes	model_1	both	AHI	N-palmitoyl-sphingosine (d18:1/16:0)	Lipid	Ceramides
Npalmitoylsphingosined181160	-0.30183	-0.94863	0.34497	0.33	3387	0.360288	0.72404	Yes	model_3	both	AHI	N-palmitoyl-sphingosine (d18:1/16:0)	Lipid	Ceramides
Npalmitoylsphingosined181160	0.00251606	-0.565884	0.570916	0.29	3464	0.993079	0.995092	Yes	model_2	both	AHI	N-palmitoyl-sphingosine (d18:1/16:0)	Lipid	Ceramides
octanoylcarnitineC8	-0.0638766	-0.477437	0.349683	0.211	3507	0.762044	0.913353	Yes	model_1	both	AHI	octanoylcarnitine (C8)	Lipid	Fatty Acid Metabolism(Acyl Carnitine)
octanoylcarnitineC8	-0.0992074	-0.526487	0.328073	0.218	3387	0.649562	0.896763	Yes	model_3	both	AHI	octanoylcarnitine (C8)	Lipid	Fatty Acid Metabolism(Acyl Carnitine)
octanoylcarnitineC8	-0.0701853	-0.497465	0.357095	0.218	3464	0.747677	0.917214	Yes	model_2	both	AHI	octanoylcarnitine (C8)	Lipid	Fatty Acid Metabolism(Acyl Carnitine)
oleoylarachidonoylglycerol1812041	0.163857	-0.465303	0.793017	0.321	3507	0.609331	0.821614	Yes	model_1	both	AHI	oleoyl-arachidonoyl-glycerol (18:1/20:4) [1]*	Lipid	Diacylglycerol
oleoylarachidonoylglycerol1812041	-0.52502	-1.16006	0.11002	0.324	3387	0.105273	0.555077	Yes	model_3	both	AHI	oleoyl-arachidonoyl-glycerol (18:1/20:4) [1]*	Lipid	Diacylglycerol
oleoylarachidonoylglycerol1812041	0.17758	-0.45746	0.81262	0.324	3464	0.584064	0.79721	Yes	model_2	both	AHI	oleoyl-arachidonoyl-glycerol (18:1/20:4) [1]*	Lipid	Diacylglycerol
oleoylcarnitineC181	0.0784455	-0.380195	0.537085	0.234	3387	0.737518	0.933213	Yes	model_3	both	AHI	oleoylcarnitine (C18:1)	Lipid	Fatty Acid Metabolism(Acyl Carnitine)
oleoylcarnitineC181	0.0423546	-0.404525	0.489235	0.228	3507	0.852945	0.943204	Yes	model_1	both	AHI	oleoylcarnitine (C18:1)	Lipid	Fatty Acid Metabolism(Acyl Carnitine)
oleoylcarnitineC181	0.0486885	-0.404071	0.501449	0.231	3464	0.832983	0.931364	Yes	model_2	both	AHI	oleoylcarnitine (C18:1)	Lipid	Fatty Acid Metabolism(Acyl Carnitine)
oleoylGPC181	-0.781474	-1.31655	-0.246394	0.273	3464	0.00426821	0.0895266	Yes	model_2	both	AHI	1-oleoyl-GPC (18:1)	Lipid	Lysophospholipid
oleoylGPC181	-0.828119	-1.36712	-0.289119	0.275	3507	0.0026301	0.0916153	Yes	model_1	both	AHI	1-oleoyl-GPC (18:1)	Lipid	Lysophospholipid
oleoylGPC181	-0.887356	-1.54396	-0.230756	0.335	3387	0.00806288	0.282744	Yes	model_3	both	AHI	1-oleoyl-GPC (18:1)	Lipid	Lysophospholipid
oleoylGPE181	-0.0411355	-0.472336	0.390064	0.22	3507	0.851366	0.943204	Yes	model_1	both	AHI	1-oleoyl-GPE (18:1)	Lipid	Lysophospholipid
oleoylGPE181	-0.446096	-1.0439	0.151704	0.305	3387	0.143238	0.62368	Yes	model_3	both	AHI	1-oleoyl-GPE (18:1)	Lipid	Lysophospholipid
oleoylGPE181	-0.0583142	-0.503234	0.386606	0.227	3464	0.797199	0.928385	Yes	model_2	both	AHI	1-oleoyl-GPE (18:1)	Lipid	Lysophospholipid
oleoyllinoleoylglycerol1811821	0.661434	0.142034	1.18083	0.265	3507	0.0126385	0.145986	Yes	model_1	both	AHI	oleoyl-linoleoyl-glycerol (18:1/18:2) [1]	Lipid	Diacylglycerol
oleoyllinoleoylglycerol1811821	-0.162132	-0.959852	0.635588	0.407	3387	0.690309	0.905375	Yes	model_3	both	AHI	oleoyl-linoleoyl-glycerol (18:1/18:2) [1]	Lipid	Diacylglycerol
oleoyllinoleoylglycerol1811821	0.671354	0.140194	1.20251	0.271	3464	0.013176	0.152988	Yes	model_2	both	AHI	oleoyl-linoleoyl-glycerol (18:1/18:2) [1]	Lipid	Diacylglycerol
ornithine	-0.450133	-1.17337	0.273107	0.369	3507	0.22219	0.566313	Yes	model_1	both	AHI	ornithine	Amino Acid	Urea cycle; Arginine and Proline Metabolism
ornithine	-0.451938	-1.13206	0.228182	0.347	3387	0.192911	0.639975	Yes	model_3	both	AHI	ornithine	Amino Acid	Urea cycle; Arginine and Proline Metabolism
ornithine	-0.486743	-1.20802	0.234537	0.368	3464	0.186228	0.511546	Yes	model_2	both	AHI	ornithine	Amino Acid	Urea cycle; Arginine and Proline Metabolism
orotate	-0.616646	-1.10665	-0.126646	0.25	3507	0.0138044	0.145986	Yes	model_1	both	AHI	orotate	Nucleotide	Pyrimidine Metabolism, Orotate containing
orotate	-0.586093	-1.04865	-0.123533	0.236	3387	0.0130196	0.282744	Yes	model_3	both	AHI	orotate	Nucleotide	Pyrimidine Metabolism, Orotate containing
orotate	-0.618276	-1.10044	-0.136116	0.246	3464	0.0120172	0.147741	Yes	model_2	both	AHI	orotate	Nucleotide	Pyrimidine Metabolism, Orotate containing
oxalateethanedioate	-0.256562	-0.770082	0.256958	0.262	3507	0.326802	0.670827	Yes	model_1	both	AHI	oxalate (ethanedioate)	Cofactors and Vitamins	Ascorbate and Aldarate Metabolism
oxalateethanedioate	0.0208024	-0.471158	0.512762	0.251	3387	0.933891	0.971061	Yes	model_3	both	AHI	oxalate (ethanedioate)	Cofactors and Vitamins	Ascorbate and Aldarate Metabolism
oxalateethanedioate	-0.210029	-0.713749	0.293691	0.257	3464	0.414076	0.721183	Yes	model_2	both	AHI	oxalate (ethanedioate)	Cofactors and Vitamins	Ascorbate and Aldarate Metabolism
oxoproline	-0.316159	-0.782639	0.150321	0.238	3464	0.183465	0.511546	Yes	model_2	both	AHI	5-oxoproline	Amino Acid	Glutathione Metabolism
oxoproline	-0.363395	-0.820075	0.093285	0.233	3387	0.119514	0.555077	Yes	model_3	both	AHI	5-oxoproline	Amino Acid	Glutathione Metabolism
oxoproline	-0.258374	-0.720934	0.204186	0.236	3507	0.27354	0.61473	Yes	model_1	both	AHI	5-oxoproline	Amino Acid	Glutathione Metabolism
palmitate160	0.561795	-0.0301249	1.15372	0.302	3387	0.0625656	0.523048	Yes	model_3	both	AHI	palmitate (16:0)	Lipid	Long Chain Fatty Acid
palmitate160	0.60203	-0.0290903	1.23315	0.322	3507	0.061853	0.293802	Yes	model_1	both	AHI	palmitate (16:0)	Lipid	Long Chain Fatty Acid
palmitate160	0.672931	0.0359312	1.30993	0.325	3464	0.0386017	0.230508	Yes	model_2	both	AHI	palmitate (16:0)	Lipid	Long Chain Fatty Acid
palmitoleoyl2linolenoylGPC161183	0.0450916	-0.466468	0.556652	0.261	3387	0.862964	0.960846	Yes	model_3	both	AHI	1-palmitoleoyl-2-linolenoyl-GPC (16:1/18:3)*	Lipid	Phosphatidylcholine (PC)
palmitoleoyl2linolenoylGPC161183	0.0607031	-0.401857	0.523263	0.236	3507	0.796945	0.917107	Yes	model_1	both	AHI	1-palmitoleoyl-2-linolenoyl-GPC (16:1/18:3)*	Lipid	Phosphatidylcholine (PC)
palmitoleoyl2linolenoylGPC161183	0.0608086	-0.397831	0.519449	0.234	3464	0.795366	0.928385	Yes	model_2	both	AHI	1-palmitoleoyl-2-linolenoyl-GPC (16:1/18:3)*	Lipid	Phosphatidylcholine (PC)
palmitoleoylglycerol161	0.673253	0.251853	1.09465	0.215	3464	0.00173616	0.0661994	Yes	model_2	both	AHI	1-palmitoleoylglycerol (16:1)*	Lipid	Monoacylglycerol
palmitoleoylglycerol161	0.603189	0.189629	1.01675	0.211	3507	0.00428803	0.0927898	Yes	model_1	both	AHI	1-palmitoleoylglycerol (16:1)*	Lipid	Monoacylglycerol
palmitoleoylglycerol161	0.228415	-0.294905	0.751735	0.267	3387	0.391929	0.752765	Yes	model_3	both	AHI	1-palmitoleoylglycerol (16:1)*	Lipid	Monoacylglycerol
palmitoleoylGPC161	-0.703447	-1.27185	-0.135047	0.29	3387	0.0152596	0.289933	Yes	model_3	both	AHI	1-palmitoleoyl-GPC (16:1)*	Lipid	Lysophospholipid
palmitoleoylGPC161	-0.455996	-0.918556	0.00656357	0.236	3507	0.0533797	0.267635	Yes	model_1	both	AHI	1-palmitoleoyl-GPC (16:1)*	Lipid	Lysophospholipid
palmitoleoylGPC161	-0.401676	-0.854436	0.0510843	0.231	3464	0.0822391	0.334223	Yes	model_2	both	AHI	1-palmitoleoyl-GPC (16:1)*	Lipid	Lysophospholipid
palmitoyl2arachidonoylGPI160204	-0.0501288	-0.706729	0.606471	0.335	3387	0.88099	0.960846	Yes	model_3	both	AHI	1-palmitoyl-2-arachidonoyl-GPI (16:0/20:4)*	Lipid	Phosphatidylinositol (PI)
palmitoyl2arachidonoylGPI160204	0.248587	-0.241413	0.738587	0.25	3507	0.320839	0.670553	Yes	model_1	both	AHI	1-palmitoyl-2-arachidonoyl-GPI (16:0/20:4)*	Lipid	Phosphatidylinositol (PI)
palmitoyl2arachidonoylGPI160204	0.240475	-0.251485	0.732435	0.251	3464	0.338084	0.683278	Yes	model_2	both	AHI	1-palmitoyl-2-arachidonoyl-GPI (16:0/20:4)*	Lipid	Phosphatidylinositol (PI)
palmitoyl2linoleoylGPC160182	0.449147	-0.0604532	0.958747	0.26	3507	0.0834881	0.329227	Yes	model_1	both	AHI	1-palmitoyl-2-linoleoyl-GPC (16:0/18:2)	Lipid	Phosphatidylcholine (PC)
palmitoyl2linoleoylGPC160182	0.394261	-0.225099	1.01362	0.316	3387	0.212429	0.65334	Yes	model_3	both	AHI	1-palmitoyl-2-linoleoyl-GPC (16:0/18:2)	Lipid	Phosphatidylcholine (PC)
palmitoyl2linoleoylGPC160182	0.521007	0.00748718	1.03453	0.262	3464	0.0463766	0.248531	Yes	model_2	both	AHI	1-palmitoyl-2-linoleoyl-GPC (16:0/18:2)	Lipid	Phosphatidylcholine (PC)
palmitoyl2linoleoylGPE160182	-0.278904	-0.943344	0.385536	0.339	3387	0.410694	0.752765	Yes	model_3	both	AHI	1-palmitoyl-2-linoleoyl-GPE (16:0/18:2)	Lipid	Phosphatidylethanolamine (PE)
palmitoyl2linoleoylGPE160182	0.43062	-0.0456597	0.9069	0.243	3507	0.0759474	0.31746	Yes	model_1	both	AHI	1-palmitoyl-2-linoleoyl-GPE (16:0/18:2)	Lipid	Phosphatidylethanolamine (PE)
palmitoyl2linoleoylGPE160182	0.440665	-0.0434552	0.924785	0.247	3464	0.0740065	0.309347	Yes	model_2	both	AHI	1-palmitoyl-2-linoleoyl-GPE (16:0/18:2)	Lipid	Phosphatidylethanolamine (PE)
palmitoyl2linoleoylGPI160182	0.738223	0.299183	1.17726	0.224	3507	0.000995585	0.088815	Yes	model_1	both	AHI	1-palmitoyl-2-linoleoyl-GPI (16:0/18:2)	Lipid	Phosphatidylinositol (PI)
palmitoyl2linoleoylGPI160182	0.369394	-0.134326	0.873114	0.257	3387	0.149942	0.624466	Yes	model_3	both	AHI	1-palmitoyl-2-linoleoyl-GPI (16:0/18:2)	Lipid	Phosphatidylinositol (PI)
palmitoyl2linoleoylGPI160182	0.722715	0.273875	1.17155	0.229	3464	0.00156819	0.0661994	Yes	model_2	both	AHI	1-palmitoyl-2-linoleoyl-GPI (16:0/18:2)	Lipid	Phosphatidylinositol (PI)
palmitoyl2oleoylGPC160181	0.105245	-0.374955	0.585445	0.245	3507	0.667446	0.865506	Yes	model_1	both	AHI	1-palmitoyl-2-oleoyl-GPC (16:0/18:1)	Lipid	Phosphatidylcholine (PC)
palmitoyl2oleoylGPC160181	-0.160709	-0.862389	0.540971	0.358	3387	0.653054	0.896763	Yes	model_3	both	AHI	1-palmitoyl-2-oleoyl-GPC (16:0/18:1)	Lipid	Phosphatidylcholine (PC)
palmitoyl2oleoylGPC160181	0.187132	-0.304828	0.679092	0.251	3464	0.456016	0.756408	Yes	model_2	both	AHI	1-palmitoyl-2-oleoyl-GPC (16:0/18:1)	Lipid	Phosphatidylcholine (PC)
palmitoyl2palmitoleoylGPC160161	0.238257	-0.214503	0.691017	0.231	3507	0.301423	0.642831	Yes	model_1	both	AHI	1-palmitoyl-2-palmitoleoyl-GPC (16:0/16:1)*	Lipid	Phosphatidylcholine (PC)
palmitoyl2palmitoleoylGPC160161	0.312013	-0.156427	0.780453	0.239	3464	0.190912	0.511546	Yes	model_2	both	AHI	1-palmitoyl-2-palmitoleoyl-GPC (16:0/16:1)*	Lipid	Phosphatidylcholine (PC)
palmitoyl2palmitoleoylGPC160161	-0.120313	-0.684793	0.444167	0.288	3387	0.675744	0.899557	Yes	model_3	both	AHI	1-palmitoyl-2-palmitoleoyl-GPC (16:0/16:1)*	Lipid	Phosphatidylcholine (PC)
palmitoyl2stearoylGPC160180	-0.161447	-0.649487	0.326593	0.249	3507	0.515973	0.810719	Yes	model_1	both	AHI	1-palmitoyl-2-stearoyl-GPC (16:0/18:0)	Lipid	Phosphatidylcholine (PC)
palmitoyl2stearoylGPC160180	-0.352584	-0.981744	0.276576	0.321	3387	0.271798	0.715986	Yes	model_3	both	AHI	1-palmitoyl-2-stearoyl-GPC (16:0/18:0)	Lipid	Phosphatidylcholine (PC)
palmitoyl2stearoylGPC160180	-0.129969	-0.614089	0.354151	0.247	3464	0.598861	0.79721	Yes	model_2	both	AHI	1-palmitoyl-2-stearoyl-GPC (16:0/18:0)	Lipid	Phosphatidylcholine (PC)
palmitoylcarnitineC16	-0.0139663	-0.517686	0.489754	0.257	3387	0.956598	0.975263	Yes	model_3	both	AHI	palmitoylcarnitine (C16)	Lipid	Fatty Acid Metabolism(Acyl Carnitine)
palmitoylcarnitineC16	0.124914	-0.331766	0.581594	0.233	3464	0.591869	0.79721	Yes	model_2	both	AHI	palmitoylcarnitine (C16)	Lipid	Fatty Acid Metabolism(Acyl Carnitine)
palmitoylcarnitineC16	0.117087	-0.331753	0.565927	0.229	3507	0.608636	0.821614	Yes	model_1	both	AHI	palmitoylcarnitine (C16)	Lipid	Fatty Acid Metabolism(Acyl Carnitine)
palmitoylethanolamide	0.242651	-0.180709	0.666011	0.216	3387	0.260224	0.715986	Yes	model_3	both	AHI	palmitoyl ethanolamide	Lipid	Endocannabinoid
palmitoylethanolamide	0.318778	-0.132022	0.769578	0.23	3507	0.166086	0.518089	Yes	model_1	both	AHI	palmitoyl ethanolamide	Lipid	Endocannabinoid
palmitoylethanolamide	0.306793	-0.144007	0.757593	0.23	3464	0.181589	0.511546	Yes	model_2	both	AHI	palmitoyl ethanolamide	Lipid	Endocannabinoid
palmitoylGPC1601	-0.476195	-0.995595	0.0432047	0.265	3507	0.0718619	0.312899	Yes	model_1	both	AHI	1-palmitoyl-GPC (16:0)	Lipid	Lysophospholipid
palmitoylGPC1601	-0.830838	-1.6266	-0.0350776	0.406	3387	0.04068	0.425106	Yes	model_3	both	AHI	1-palmitoyl-GPC (16:0)	Lipid	Lysophospholipid
palmitoylGPC1601	-0.389973	-0.911333	0.131387	0.266	3464	0.142935	0.444166	Yes	model_2	both	AHI	1-palmitoyl-GPC (16:0)	Lipid	Lysophospholipid
palmitoylGPE160	-0.0212646	-0.428945	0.386415	0.208	3507	0.918513	0.955071	Yes	model_1	both	AHI	1-palmitoyl-GPE (16:0)	Lipid	Lysophospholipid
palmitoylGPE160	0.0245959	-0.396804	0.445996	0.215	3464	0.908902	0.954575	Yes	model_2	both	AHI	1-palmitoyl-GPE (16:0)	Lipid	Lysophospholipid
palmitoylGPE160	-0.558059	-1.19506	0.0789413	0.325	3387	0.0857907	0.555077	Yes	model_3	both	AHI	1-palmitoyl-GPE (16:0)	Lipid	Lysophospholipid
palmitoyllinoleoylglycerol1601821	-0.410176	-1.2471	0.426744	0.427	3387	0.336827	0.718336	Yes	model_3	both	AHI	palmitoyl-linoleoyl-glycerol (16:0/18:2) [1]*	Lipid	Diacylglycerol
palmitoyllinoleoylglycerol1601821	0.505601	-0.111799	1.123	0.315	3507	0.108617	0.391397	Yes	model_1	both	AHI	palmitoyl-linoleoyl-glycerol (16:0/18:2) [1]*	Lipid	Diacylglycerol
palmitoyllinoleoylglycerol1601821	0.517747	-0.113373	1.14887	0.322	3464	0.108395	0.383992	Yes	model_2	both	AHI	palmitoyl-linoleoyl-glycerol (16:0/18:2) [1]*	Lipid	Diacylglycerol
palmitoylsphingomyelind181160	0.469311	-0.530289	1.46891	0.51	3387	0.357833	0.72404	Yes	model_3	both	AHI	palmitoyl sphingomyelin (d18:1/16:0)	Lipid	Sphingolipid Metabolism
palmitoylsphingomyelind181160	-0.372721	-0.984241	0.238799	0.312	3507	0.232258	0.584844	Yes	model_1	both	AHI	palmitoyl sphingomyelin (d18:1/16:0)	Lipid	Sphingolipid Metabolism
palmitoylsphingomyelind181160	-0.380315	-0.999675	0.239045	0.316	3464	0.229086	0.558515	Yes	model_2	both	AHI	palmitoyl sphingomyelin (d18:1/16:0)	Lipid	Sphingolipid Metabolism
pantothenate	0.34536	-0.0799601	0.77068	0.217	3387	0.111341	0.555077	Yes	model_3	both	AHI	pantothenate	Cofactors and Vitamins	Pantothenate and CoA Metabolism
pantothenate	0.4135	0.0058199	0.82118	0.208	3507	0.0463242	0.262685	Yes	model_1	both	AHI	pantothenate	Cofactors and Vitamins	Pantothenate and CoA Metabolism
pantothenate	0.49074	0.0556203	0.92586	0.222	3464	0.0271589	0.202535	Yes	model_2	both	AHI	pantothenate	Cofactors and Vitamins	Pantothenate and CoA Metabolism
phenylacetylglutamine	-0.210552	-0.771112	0.350008	0.286	3387	0.46188	0.791164	Yes	model_3	both	AHI	phenylacetylglutamine	Peptide	Acetylated Peptides
phenylacetylglutamine	-0.173415	-0.702615	0.355785	0.27	3507	0.520413	0.810719	Yes	model_1	both	AHI	phenylacetylglutamine	Peptide	Acetylated Peptides
phenylacetylglutamine	-0.231324	-0.762484	0.299836	0.271	3464	0.392706	0.713416	Yes	model_2	both	AHI	phenylacetylglutamine	Peptide	Acetylated Peptides
phenylalanine	0.379995	-0.121765	0.881755	0.256	3387	0.137135	0.609813	Yes	model_3	both	AHI	phenylalanine	Amino Acid	Phenylalanine Metabolism
phenylalanine	0.554354	0.0467145	1.06199	0.259	3464	0.0324797	0.212133	Yes	model_2	both	AHI	phenylalanine	Amino Acid	Phenylalanine Metabolism
phenylalanine	0.527875	0.0378751	1.01788	0.25	3507	0.0348324	0.242666	Yes	model_1	both	AHI	phenylalanine	Amino Acid	Phenylalanine Metabolism
pipecolate	0.330275	-0.146005	0.806555	0.243	3387	0.17432	0.628724	Yes	model_3	both	AHI	pipecolate	Amino Acid	Lysine Metabolism
pipecolate	0.282661	-0.195579	0.760901	0.244	3507	0.246822	0.606892	Yes	model_1	both	AHI	pipecolate	Amino Acid	Lysine Metabolism
pipecolate	0.391173	-0.102747	0.885093	0.252	3464	0.120408	0.405891	Yes	model_2	both	AHI	pipecolate	Amino Acid	Lysine Metabolism
piperine	0.0980004	-0.40376	0.59976	0.256	3387	0.701918	0.905375	Yes	model_3	both	AHI	piperine	Xenobiotics	Food Component/Plant
piperine	0.0321639	-0.461756	0.526084	0.252	3507	0.898415	0.945932	Yes	model_1	both	AHI	piperine	Xenobiotics	Food Component/Plant
piperine	0.0522645	-0.467135	0.571665	0.265	3464	0.843698	0.931364	Yes	model_2	both	AHI	piperine	Xenobiotics	Food Component/Plant
proline	-0.730081	-1.23576	-0.224401	0.258	3387	0.00471116	0.282744	Yes	model_3	both	AHI	proline	Amino Acid	Urea cycle; Arginine and Proline Metabolism
proline	-0.431379	-0.901779	0.0390214	0.24	3464	0.0720222	0.309347	Yes	model_2	both	AHI	proline	Amino Acid	Urea cycle; Arginine and Proline Metabolism
proline	-0.341181	-0.803741	0.121379	0.236	3507	0.147954	0.483162	Yes	model_1	both	AHI	proline	Amino Acid	Urea cycle; Arginine and Proline Metabolism
propionylcarnitineC3	-0.374864	-0.825664	0.0759364	0.23	3387	0.103569	0.555077	Yes	model_3	both	AHI	propionylcarnitine (C3)	Lipid	Fatty Acid Metabolism (also BCAA Metabolism)
propionylcarnitineC3	-0.0856993	-0.538459	0.367061	0.231	3507	0.71033	0.865506	Yes	model_1	both	AHI	propionylcarnitine (C3)	Lipid	Fatty Acid Metabolism (also BCAA Metabolism)
propionylcarnitineC3	-0.132725	-0.587445	0.321995	0.232	3464	0.56779	0.791121	Yes	model_2	both	AHI	propionylcarnitine (C3)	Lipid	Fatty Acid Metabolism (also BCAA Metabolism)
pseudouridine	-0.442085	-1.07321	0.189035	0.322	3387	0.169424	0.628724	Yes	model_3	both	AHI	pseudouridine	Nucleotide	Pyrimidine Metabolism, Uracil containing
pseudouridine	-0.427544	-1.0175	0.162416	0.301	3507	0.155114	0.498751	Yes	model_1	both	AHI	pseudouridine	Nucleotide	Pyrimidine Metabolism, Uracil containing
pseudouridine	-0.478121	-1.06808	0.111839	0.301	3464	0.112343	0.391329	Yes	model_2	both	AHI	pseudouridine	Nucleotide	Pyrimidine Metabolism, Uracil containing
pyruvate	0.115309	-0.394291	0.624909	0.26	3387	0.657198	0.896763	Yes	model_3	both	AHI	pyruvate	Carbohydrate	Glycolysis, Gluconeogenesis, and Pyruvate Metabolism
pyruvate	0.611104	0.0544645	1.16774	0.284	3507	0.0315454	0.227344	Yes	model_1	both	AHI	pyruvate	Carbohydrate	Glycolysis, Gluconeogenesis, and Pyruvate Metabolism
pyruvate	0.577114	0.024394	1.12983	0.282	3464	0.0406653	0.236085	Yes	model_2	both	AHI	pyruvate	Carbohydrate	Glycolysis, Gluconeogenesis, and Pyruvate Metabolism
quinolinate	0.259482	-0.469638	0.988602	0.372	3387	0.485935	0.791335	Yes	model_3	both	AHI	quinolinate	Cofactors and Vitamins	Nicotinate and Nicotinamide Metabolism
quinolinate	0.431052	-0.190268	1.05237	0.317	3507	0.173496	0.525517	Yes	model_1	both	AHI	quinolinate	Cofactors and Vitamins	Nicotinate and Nicotinamide Metabolism
quinolinate	0.380083	-0.278477	1.03864	0.336	3464	0.257601	0.604927	Yes	model_2	both	AHI	quinolinate	Cofactors and Vitamins	Nicotinate and Nicotinamide Metabolism
retinolVitaminA	-0.181433	-0.749833	0.386967	0.29	3507	0.531538	0.810719	Yes	model_1	both	AHI	retinol (Vitamin A)	Cofactors and Vitamins	Vitamin A Metabolism
retinolVitaminA	-0.318425	-0.984825	0.347975	0.34	3387	0.348627	0.721417	Yes	model_3	both	AHI	retinol (Vitamin A)	Cofactors and Vitamins	Vitamin A Metabolism
retinolVitaminA	-0.0872854	-0.655685	0.481115	0.29	3464	0.763614	0.917214	Yes	model_2	both	AHI	retinol (Vitamin A)	Cofactors and Vitamins	Vitamin A Metabolism
SadenosylhomocysteineSAH	0.0250979	-0.639342	0.689538	0.339	3387	0.940992	0.973601	Yes	model_3	both	AHI	S-adenosylhomocysteine (SAH)	Amino Acid	Methionine, Cysteine, SAM and Taurine Metabolism
SadenosylhomocysteineSAH	0.219584	-0.395856	0.835024	0.314	3464	0.484569	0.768878	Yes	model_2	both	AHI	S-adenosylhomocysteine (SAH)	Amino Acid	Methionine, Cysteine, SAM and Taurine Metabolism
SadenosylhomocysteineSAH	0.253685	-0.349995	0.857365	0.308	3507	0.40977	0.725778	Yes	model_1	both	AHI	S-adenosylhomocysteine (SAH)	Amino Acid	Methionine, Cysteine, SAM and Taurine Metabolism
salicylate	-0.0264824	-0.567442	0.514478	0.276	3387	0.923481	0.965561	Yes	model_3	both	AHI	salicylate	Xenobiotics	Drug
salicylate	-0.0575192	-0.608279	0.493241	0.281	3464	0.837794	0.931364	Yes	model_2	both	AHI	salicylate	Xenobiotics	Drug
salicylate	-0.10878	-0.63994	0.42238	0.271	3507	0.688048	0.865506	Yes	model_1	both	AHI	salicylate	Xenobiotics	Drug
sarcosine	-0.533474	-1.06267	-0.00427421	0.27	3507	0.0478017	0.262685	Yes	model_1	both	AHI	sarcosine	Amino Acid	Glycine, Serine and Threonine Metabolism
sarcosine	-0.475864	-0.997224	0.0454963	0.266	3464	0.0732582	0.309347	Yes	model_2	both	AHI	sarcosine	Amino Acid	Glycine, Serine and Threonine Metabolism
sarcosine	-0.489481	-1.01672	0.0377594	0.269	3387	0.0683781	0.529297	Yes	model_3	both	AHI	sarcosine	Amino Acid	Glycine, Serine and Threonine Metabolism
serine	-0.400877	-0.912437	0.110683	0.261	3464	0.123956	0.41122	Yes	model_2	both	AHI	serine	Amino Acid	Glycine, Serine and Threonine Metabolism
serine	-0.241934	-0.731934	0.248066	0.25	3387	0.3323	0.715986	Yes	model_3	both	AHI	serine	Amino Acid	Glycine, Serine and Threonine Metabolism
serine	-0.376162	-0.874002	0.121678	0.254	3507	0.138179	0.458404	Yes	model_1	both	AHI	serine	Amino Acid	Glycine, Serine and Threonine Metabolism
serotonin	-0.617898	-1.15886	-0.076938	0.276	3464	0.0249188	0.202535	Yes	model_2	both	AHI	serotonin	Amino Acid	Tryptophan Metabolism
serotonin	-0.63673	-1.16985	-0.10361	0.272	3507	0.0193073	0.175445	Yes	model_1	both	AHI	serotonin	Amino Acid	Tryptophan Metabolism
serotonin	-0.597991	-1.12523	-0.0707511	0.269	3387	0.0263171	0.364944	Yes	model_3	both	AHI	serotonin	Amino Acid	Tryptophan Metabolism
sphingomyelind181140d161160	-0.389542	-0.830542	0.0514584	0.225	3507	0.0832061	0.329227	Yes	model_1	both	AHI	sphingomyelin (d18:1/14:0, d16:1/16:0)*	Lipid	Sphingolipid Metabolism
sphingomyelind181140d161160	-0.357295	-0.804175	0.089585	0.228	3464	0.117347	0.402058	Yes	model_2	both	AHI	sphingomyelin (d18:1/14:0, d16:1/16:0)*	Lipid	Sphingolipid Metabolism
sphingomyelind181140d161160	-0.228415	-0.765455	0.308625	0.274	3387	0.404646	0.752765	Yes	model_3	both	AHI	sphingomyelin (d18:1/14:0, d16:1/16:0)*	Lipid	Sphingolipid Metabolism
sphingomyelind181181d182180	-0.270323	-0.768163	0.227517	0.254	3464	0.286463	0.643773	Yes	model_2	both	AHI	sphingomyelin (d18:1/18:1, d18:2/18:0)	Lipid	Sphingolipid Metabolism
sphingomyelind181181d182180	-0.243558	-0.733558	0.246442	0.25	3507	0.330378	0.670827	Yes	model_1	both	AHI	sphingomyelin (d18:1/18:1, d18:2/18:0)	Lipid	Sphingolipid Metabolism
sphingomyelind181181d182180	-0.0109633	-0.579363	0.557437	0.29	3387	0.969882	0.984006	Yes	model_3	both	AHI	sphingomyelin (d18:1/18:1, d18:2/18:0)	Lipid	Sphingolipid Metabolism
sphingomyelind181200d161220	0.419178	-0.0884624	0.926818	0.259	3387	0.106071	0.555077	Yes	model_3	both	AHI	sphingomyelin (d18:1/20:0, d16:1/22:0)*	Lipid	Sphingolipid Metabolism
sphingomyelind181200d161220	-0.0272065	-0.432927	0.378513	0.207	3507	0.895582	0.945932	Yes	model_1	both	AHI	sphingomyelin (d18:1/20:0, d16:1/22:0)*	Lipid	Sphingolipid Metabolism
sphingomyelind181200d161220	0.00211643	-0.403604	0.407836	0.207	3464	0.991844	0.995092	Yes	model_2	both	AHI	sphingomyelin (d18:1/20:0, d16:1/22:0)*	Lipid	Sphingolipid Metabolism
sphingomyelind181221d182220d161241	-0.0469417	-0.629062	0.535178	0.297	3387	0.874246	0.960846	Yes	model_3	both	AHI	sphingomyelin (d18:1/22:1, d18:2/22:0, d16:1/24:1)*	Lipid	Sphingolipid Metabolism
sphingomyelind181221d182220d161241	-0.607677	-1.08984	-0.125517	0.246	3507	0.013345	0.145986	Yes	model_1	both	AHI	sphingomyelin (d18:1/22:1, d18:2/22:0, d16:1/24:1)*	Lipid	Sphingolipid Metabolism
sphingomyelind181221d182220d161241	-0.584698	-1.08254	-0.0868585	0.254	3464	0.0211334	0.186997	Yes	model_2	both	AHI	sphingomyelin (d18:1/22:1, d18:2/22:0, d16:1/24:1)*	Lipid	Sphingolipid Metabolism
sphingomyelind181241d182240	-0.609347	-1.14443	-0.0742666	0.273	3464	0.0257467	0.202535	Yes	model_2	both	AHI	sphingomyelin (d18:1/24:1, d18:2/24:0)*	Lipid	Sphingolipid Metabolism
sphingomyelind181241d182240	-0.657545	-1.19655	-0.118545	0.275	3507	0.0169166	0.160708	Yes	model_1	both	AHI	sphingomyelin (d18:1/24:1, d18:2/24:0)*	Lipid	Sphingolipid Metabolism
sphingomyelind181241d182240	-0.294807	-0.974927	0.385313	0.347	3387	0.395208	0.752765	Yes	model_3	both	AHI	sphingomyelin (d18:1/24:1, d18:2/24:0)*	Lipid	Sphingolipid Metabolism
sphingomyelind182160d181161	-0.519994	-1.05115	0.0111659	0.271	3464	0.0554288	0.280184	Yes	model_2	both	AHI	sphingomyelin (d18:2/16:0, d18:1/16:1)*	Lipid	Sphingolipid Metabolism
sphingomyelind182160d181161	-0.516546	-1.02811	-0.00498566	0.261	3507	0.0478809	0.262685	Yes	model_1	both	AHI	sphingomyelin (d18:2/16:0, d18:1/16:1)*	Lipid	Sphingolipid Metabolism
sphingomyelind182160d181161	-0.157561	-0.808281	0.493159	0.332	3387	0.635526	0.896763	Yes	model_3	both	AHI	sphingomyelin (d18:2/16:0, d18:1/16:1)*	Lipid	Sphingolipid Metabolism
stearate180	0.586146	-0.0606539	1.23295	0.33	3507	0.0754228	0.31746	Yes	model_1	both	AHI	stearate (18:0)	Lipid	Long Chain Fatty Acid
stearate180	0.62303	-0.0237695	1.26983	0.33	3464	0.0593207	0.280184	Yes	model_2	both	AHI	stearate (18:0)	Lipid	Long Chain Fatty Acid
stearate180	0.495109	-0.114451	1.10467	0.311	3387	0.111071	0.555077	Yes	model_3	both	AHI	stearate (18:0)	Lipid	Long Chain Fatty Acid
stearoyl2arachidonoylGPC180204	0.119754	-0.336926	0.576434	0.233	3507	0.606545	0.821614	Yes	model_1	both	AHI	1-stearoyl-2-arachidonoyl-GPC (18:0/20:4)	Lipid	Phosphatidylcholine (PC)
stearoyl2arachidonoylGPC180204	0.11576	-0.42128	0.6528	0.274	3387	0.672576	0.899557	Yes	model_3	both	AHI	1-stearoyl-2-arachidonoyl-GPC (18:0/20:4)	Lipid	Phosphatidylcholine (PC)
stearoyl2arachidonoylGPC180204	0.144517	-0.321963	0.610997	0.238	3464	0.543491	0.779284	Yes	model_2	both	AHI	1-stearoyl-2-arachidonoyl-GPC (18:0/20:4)	Lipid	Phosphatidylcholine (PC)
stearoyl2arachidonoylGPE180204	0.455106	0.0415461	0.868666	0.211	3507	0.030959	0.227344	Yes	model_1	both	AHI	1-stearoyl-2-arachidonoyl-GPE (18:0/20:4)	Lipid	Phosphatidylethanolamine (PE)
stearoyl2arachidonoylGPE180204	0.48733	0.0718103	0.90285	0.212	3464	0.0214733	0.186997	Yes	model_2	both	AHI	1-stearoyl-2-arachidonoyl-GPE (18:0/20:4)	Lipid	Phosphatidylethanolamine (PE)
stearoyl2arachidonoylGPE180204	-0.203467	-0.893387	0.486453	0.352	3387	0.56329	0.846961	Yes	model_3	both	AHI	1-stearoyl-2-arachidonoyl-GPE (18:0/20:4)	Lipid	Phosphatidylethanolamine (PE)
stearoyl2linoleoylGPC180182	0.250881	-0.278319	0.780081	0.27	3507	0.352653	0.695049	Yes	model_1	both	AHI	1-stearoyl-2-linoleoyl-GPC (18:0/18:2)*	Lipid	Phosphatidylcholine (PC)
stearoyl2linoleoylGPC180182	0.148145	-0.490815	0.787105	0.326	3387	0.649872	0.896763	Yes	model_3	both	AHI	1-stearoyl-2-linoleoyl-GPC (18:0/18:2)*	Lipid	Phosphatidylcholine (PC)
stearoyl2linoleoylGPC180182	0.25751	-0.26189	0.77691	0.265	3464	0.331848	0.683278	Yes	model_2	both	AHI	1-stearoyl-2-linoleoyl-GPC (18:0/18:2)*	Lipid	Phosphatidylcholine (PC)
stearoyl2linoleoylGPE180182	0.662312	0.195832	1.12879	0.238	3507	0.00532765	0.0927898	Yes	model_1	both	AHI	1-stearoyl-2-linoleoyl-GPE (18:0/18:2)*	Lipid	Phosphatidylethanolamine (PE)
stearoyl2linoleoylGPE180182	-0.0914503	-0.87349	0.69059	0.399	3387	0.818901	0.960846	Yes	model_3	both	AHI	1-stearoyl-2-linoleoyl-GPE (18:0/18:2)*	Lipid	Phosphatidylethanolamine (PE)
stearoyl2linoleoylGPE180182	0.672974	0.206494	1.13945	0.238	3464	0.00471193	0.0895266	Yes	model_2	both	AHI	1-stearoyl-2-linoleoyl-GPE (18:0/18:2)*	Lipid	Phosphatidylethanolamine (PE)
stearoyl2oleoylGPC180181	-0.389	-1.02012	0.24212	0.322	3387	0.226762	0.658241	Yes	model_3	both	AHI	1-stearoyl-2-oleoyl-GPC (18:0/18:1)	Lipid	Phosphatidylcholine (PC)
stearoyl2oleoylGPC180181	0.0368282	-0.417892	0.491548	0.232	3464	0.873986	0.931955	Yes	model_2	both	AHI	1-stearoyl-2-oleoyl-GPC (18:0/18:1)	Lipid	Phosphatidylcholine (PC)
stearoyl2oleoylGPC180181	0.029242	-0.423518	0.482002	0.231	3507	0.899356	0.945932	Yes	model_1	both	AHI	1-stearoyl-2-oleoyl-GPC (18:0/18:1)	Lipid	Phosphatidylcholine (PC)
stearoyl2oleoylGPE180181	-0.262405	-0.989565	0.464755	0.371	3387	0.479161	0.791335	Yes	model_3	both	AHI	1-stearoyl-2-oleoyl-GPE (18:0/18:1)	Lipid	Phosphatidylethanolamine (PE)
stearoyl2oleoylGPE180181	0.582606	0.108286	1.05693	0.242	3507	0.0162299	0.160708	Yes	model_1	both	AHI	1-stearoyl-2-oleoyl-GPE (18:0/18:1)	Lipid	Phosphatidylethanolamine (PE)
stearoyl2oleoylGPE180181	0.594616	0.114416	1.07482	0.245	3464	0.0152512	0.167763	Yes	model_2	both	AHI	1-stearoyl-2-oleoyl-GPE (18:0/18:1)	Lipid	Phosphatidylethanolamine (PE)
stearoylcarnitineC18	0.0963023	-0.383898	0.576502	0.245	3464	0.693975	0.884395	Yes	model_2	both	AHI	stearoylcarnitine (C18)	Lipid	Fatty Acid Metabolism(Acyl Carnitine)
stearoylcarnitineC18	0.130626	-0.333894	0.595146	0.237	3507	0.581707	0.818601	Yes	model_1	both	AHI	stearoylcarnitine (C18)	Lipid	Fatty Acid Metabolism(Acyl Carnitine)
stearoylcarnitineC18	-0.0348744	-0.560154	0.490406	0.268	3387	0.89665	0.960846	Yes	model_3	both	AHI	stearoylcarnitine (C18)	Lipid	Fatty Acid Metabolism(Acyl Carnitine)
stearoylGPC180	-0.599676	-1.2896	0.090244	0.352	3387	0.088005	0.555077	Yes	model_3	both	AHI	1-stearoyl-GPC (18:0)	Lipid	Lysophospholipid
stearoylGPC180	-0.381836	-0.920836	0.157164	0.275	3507	0.164891	0.518089	Yes	model_1	both	AHI	1-stearoyl-GPC (18:0)	Lipid	Lysophospholipid
stearoylGPC180	-0.340358	-0.877398	0.196682	0.274	3464	0.213746	0.551518	Yes	model_2	both	AHI	1-stearoyl-GPC (18:0)	Lipid	Lysophospholipid
stearoylGPE1801	-0.668497	-1.46034	0.123343	0.404	3387	0.0978002	0.555077	Yes	model_3	both	AHI	1-stearoyl-GPE (18:0)	Lipid	Lysophospholipid
stearoylGPE1801	0.062176	-0.370984	0.495336	0.221	3507	0.778726	0.914347	Yes	model_1	both	AHI	1-stearoyl-GPE (18:0)	Lipid	Lysophospholipid
stearoylGPE1801	0.104813	-0.340107	0.549733	0.227	3464	0.643986	0.841206	Yes	model_2	both	AHI	1-stearoyl-GPE (18:0)	Lipid	Lysophospholipid
stearoylsphingomyelind181180	-0.19351	-0.63843	0.25141	0.227	3507	0.39412	0.721655	Yes	model_1	both	AHI	stearoyl sphingomyelin (d18:1/18:0)	Lipid	Sphingolipid Metabolism
stearoylsphingomyelind181180	-0.195273	-0.649993	0.259447	0.232	3464	0.399463	0.713416	Yes	model_2	both	AHI	stearoyl sphingomyelin (d18:1/18:0)	Lipid	Sphingolipid Metabolism
stearoylsphingomyelind181180	0.172167	-0.355073	0.699407	0.269	3387	0.522767	0.803369	Yes	model_3	both	AHI	stearoyl sphingomyelin (d18:1/18:0)	Lipid	Sphingolipid Metabolism
succinate	0.0440121	-0.416588	0.504612	0.235	3464	0.851137	0.931364	Yes	model_2	both	AHI	succinate	Energy	TCA Cycle
succinate	0.0564746	-0.396285	0.509235	0.231	3507	0.806769	0.917107	Yes	model_1	both	AHI	succinate	Energy	TCA Cycle
succinate	0.0772681	-0.373532	0.528068	0.23	3387	0.737396	0.933213	Yes	model_3	both	AHI	succinate	Energy	TCA Cycle
taurine	-0.0445668	-0.556127	0.466993	0.261	3387	0.864199	0.960846	Yes	model_3	both	AHI	taurine	Amino Acid	Methionine, Cysteine, SAM and Taurine Metabolism
taurine	-0.245806	-0.794606	0.302994	0.28	3464	0.379765	0.709486	Yes	model_2	both	AHI	taurine	Amino Acid	Methionine, Cysteine, SAM and Taurine Metabolism
taurine	-0.241291	-0.799891	0.317309	0.285	3507	0.39699	0.721655	Yes	model_1	both	AHI	taurine	Amino Acid	Methionine, Cysteine, SAM and Taurine Metabolism
taurocholate	-0.043835	-0.545595	0.457925	0.256	3387	0.864102	0.960846	Yes	model_3	both	AHI	taurocholate	Lipid	Primary Bile Acid Metabolism
taurocholate	0.160121	-0.357319	0.677561	0.264	3464	0.54438	0.779284	Yes	model_2	both	AHI	taurocholate	Lipid	Primary Bile Acid Metabolism
taurocholate	0.150557	-0.361003	0.662117	0.261	3507	0.564114	0.810719	Yes	model_1	both	AHI	taurocholate	Lipid	Primary Bile Acid Metabolism
taurodeoxycholate	-0.324353	-0.831993	0.183287	0.259	3387	0.209734	0.65334	Yes	model_3	both	AHI	taurodeoxycholate	Lipid	Secondary Bile Acid Metabolism
taurodeoxycholate	-0.239817	-0.749417	0.269783	0.26	3507	0.355838	0.695049	Yes	model_1	both	AHI	taurodeoxycholate	Lipid	Secondary Bile Acid Metabolism
taurodeoxycholate	-0.223484	-0.738964	0.291996	0.263	3464	0.395401	0.713416	Yes	model_2	both	AHI	taurodeoxycholate	Lipid	Secondary Bile Acid Metabolism
threonine	-0.708501	-1.33178	-0.0852209	0.318	3507	0.0257281	0.199155	Yes	model_1	both	AHI	threonine	Amino Acid	Glycine, Serine and Threonine Metabolism
threonine	-0.623667	-1.21951	-0.0278269	0.304	3387	0.0401215	0.425106	Yes	model_3	both	AHI	threonine	Amino Acid	Glycine, Serine and Threonine Metabolism
threonine	-0.748722	-1.38376	-0.113682	0.324	3464	0.0209378	0.186997	Yes	model_2	both	AHI	threonine	Amino Acid	Glycine, Serine and Threonine Metabolism
thyroxine	0.245611	-0.216949	0.708171	0.236	3507	0.29831	0.642751	Yes	model_1	both	AHI	thyroxine	Amino Acid	Tyrosine Metabolism
thyroxine	0.172259	-0.298141	0.642659	0.24	3387	0.473379	0.791335	Yes	model_3	both	AHI	thyroxine	Amino Acid	Tyrosine Metabolism
thyroxine	0.23468	-0.24356	0.71292	0.244	3464	0.336467	0.683278	Yes	model_2	both	AHI	thyroxine	Amino Acid	Tyrosine Metabolism
transurocanate	0.691374	0.248414	1.13433	0.226	3387	0.00218923	0.251933	Yes	model_3	both	AHI	trans-urocanate	Amino Acid	Histidine Metabolism
transurocanate	0.705028	0.256188	1.15387	0.229	3464	0.00208097	0.0661994	Yes	model_2	both	AHI	trans-urocanate	Amino Acid	Histidine Metabolism
transurocanate	0.737246	0.286446	1.18805	0.23	3507	0.00138112	0.088815	Yes	model_1	both	AHI	trans-urocanate	Amino Acid	Histidine Metabolism
trigonellineNmethylnicotinate	0.113127	-0.384713	0.610967	0.254	3387	0.656594	0.896763	Yes	model_3	both	AHI	trigonelline (N'-methylnicotinate)	Cofactors and Vitamins	Nicotinate and Nicotinamide Metabolism
trigonellineNmethylnicotinate	0.0639848	-0.445615	0.573585	0.26	3507	0.805557	0.917107	Yes	model_1	both	AHI	trigonelline (N'-methylnicotinate)	Cofactors and Vitamins	Nicotinate and Nicotinamide Metabolism
trigonellineNmethylnicotinate	0.0795979	-0.431962	0.591158	0.261	3464	0.760141	0.917214	Yes	model_2	both	AHI	trigonelline (N'-methylnicotinate)	Cofactors and Vitamins	Nicotinate and Nicotinamide Metabolism
trimethylamineNoxide	0.0131697	-0.37295	0.39929	0.197	3507	0.946806	0.968061	Yes	model_1	both	AHI	trimethylamine N-oxide	Lipid	Phospholipid Metabolism
trimethylamineNoxide	0.0449519	-0.349008	0.438912	0.201	3387	0.822673	0.960846	Yes	model_3	both	AHI	trimethylamine N-oxide	Lipid	Phospholipid Metabolism
trimethylamineNoxide	0.0391267	-0.346993	0.425247	0.197	3464	0.842191	0.931364	Yes	model_2	both	AHI	trimethylamine N-oxide	Lipid	Phospholipid Metabolism
tryptophan	-0.211386	-0.809186	0.386414	0.305	3507	0.488938	0.795665	Yes	model_1	both	AHI	tryptophan	Amino Acid	Tryptophan Metabolism
tryptophan	-0.388468	-0.970588	0.193652	0.297	3387	0.19038	0.639975	Yes	model_3	both	AHI	tryptophan	Amino Acid	Tryptophan Metabolism
tryptophan	-0.204847	-0.806567	0.396873	0.307	3464	0.50433	0.768878	Yes	model_2	both	AHI	tryptophan	Amino Acid	Tryptophan Metabolism
tyrosine	-0.0378409	-0.661121	0.585439	0.318	3387	0.905362	0.960846	Yes	model_3	both	AHI	tyrosine	Amino Acid	Tyrosine Metabolism
tyrosine	0.171404	-0.463636	0.806444	0.324	3464	0.596656	0.79721	Yes	model_2	both	AHI	tyrosine	Amino Acid	Tyrosine Metabolism
tyrosine	0.200041	-0.421279	0.821361	0.317	3507	0.527872	0.810719	Yes	model_1	both	AHI	tyrosine	Amino Acid	Tyrosine Metabolism
urate	-0.0877054	-0.793305	0.617895	0.36	3507	0.807405	0.917107	Yes	model_1	both	AHI	urate	Nucleotide	Purine Metabolism, (Hypo)Xanthine/Inosine containing
urate	-0.271679	-0.940039	0.396681	0.341	3387	0.426184	0.761303	Yes	model_3	both	AHI	urate	Nucleotide	Purine Metabolism, (Hypo)Xanthine/Inosine containing
urate	-0.0477755	-0.755336	0.659784	0.361	3464	0.894753	0.944462	Yes	model_2	both	AHI	urate	Nucleotide	Purine Metabolism, (Hypo)Xanthine/Inosine containing
ureidopropionate	0.253217	-0.201503	0.707937	0.232	3387	0.275603	0.715986	Yes	model_3	both	AHI	3-ureidopropionate	Nucleotide	Pyrimidine Metabolism, Uracil containing
ureidopropionate	0.313962	-0.150558	0.778482	0.237	3507	0.18438	0.530261	Yes	model_1	both	AHI	3-ureidopropionate	Nucleotide	Pyrimidine Metabolism, Uracil containing
ureidopropionate	0.324288	-0.138272	0.786848	0.236	3464	0.169411	0.506078	Yes	model_2	both	AHI	3-ureidopropionate	Nucleotide	Pyrimidine Metabolism, Uracil containing
uridine	0.0666781	-0.468402	0.601758	0.273	3387	0.807106	0.960846	Yes	model_3	both	AHI	uridine	Nucleotide	Pyrimidine Metabolism, Uracil containing
uridine	-0.144595	-0.707115	0.417925	0.287	3507	0.614687	0.823523	Yes	model_1	both	AHI	uridine	Nucleotide	Pyrimidine Metabolism, Uracil containing
uridine	-0.0871754	-0.639895	0.465545	0.282	3464	0.757218	0.917214	Yes	model_2	both	AHI	uridine	Nucleotide	Pyrimidine Metabolism, Uracil containing
valine	0.16889	-0.34659	0.68437	0.263	3387	0.519996	0.803369	Yes	model_3	both	AHI	valine	Amino Acid	Leucine, Isoleucine and Valine Metabolism
valine	0.454329	-0.0748714	0.983529	0.27	3507	0.0922621	0.344335	Yes	model_1	both	AHI	valine	Amino Acid	Leucine, Isoleucine and Valine Metabolism
valine	0.461096	-0.0779042	1.0001	0.275	3464	0.0941274	0.358326	Yes	model_2	both	AHI	valine	Amino Acid	Leucine, Isoleucine and Valine Metabolism
xanthine	0.173407	-0.379313	0.726127	0.282	3387	0.538972	0.81627	Yes	model_3	both	AHI	xanthine	Nucleotide	Purine Metabolism, (Hypo)Xanthine/Inosine containing
xanthine	0.315911	-0.234849	0.866671	0.281	3507	0.260633	0.609696	Yes	model_1	both	AHI	xanthine	Nucleotide	Purine Metabolism, (Hypo)Xanthine/Inosine containing
xanthine	0.343596	-0.220884	0.908076	0.288	3464	0.232492	0.558515	Yes	model_2	both	AHI	xanthine	Nucleotide	Purine Metabolism, (Hypo)Xanthine/Inosine containing
xanthosine	-0.137371	-1.16441	0.889669	0.524	3464	0.793356	0.996172	No	model_2	both	AHI	xanthosine	Nucleotide	Purine Metabolism, (Hypo)Xanthine/Inosine containing
xanthosine	-0.0542284	-1.06951	0.961052	0.518	3507	0.916617	0.92232	No	model_1	both	AHI	xanthosine	Nucleotide	Purine Metabolism, (Hypo)Xanthine/Inosine containing
xanthosine	-0.206315	-1.2314	0.818765	0.523	3387	0.693439	0.99407	No	model_3	both	AHI	xanthosine	Nucleotide	Purine Metabolism, (Hypo)Xanthine/Inosine containing
xanthurenate	0.174625	-0.444735	0.793985	0.316	3387	0.580817	0.867077	Yes	model_3	both	AHI	xanthurenate	Amino Acid	Tryptophan Metabolism
xanthurenate	0.193178	-0.375222	0.761578	0.29	3464	0.506007	0.768878	Yes	model_2	both	AHI	xanthurenate	Amino Acid	Tryptophan Metabolism
xanthurenate	0.170066	-0.392454	0.732586	0.287	3507	0.553461	0.810719	Yes	model_1	both	AHI	xanthurenate	Amino Acid	Tryptophan Metabolism

## Sheet: suppl.tbl6
Supplementary Table S6. Single metabolite associations between OSA and the common (HCHS/SOL-MESA) set of metabolites among females in HCHS/SOL.
metabolite	or	lower95	upper95	se	n	p_val	p_val_fdr	is_continuous	model	strata	trait	biochemical	super_pathway	sub_pathway
acetamidobutanoate	0.92577	0.741764	1.15542	0.113058	2011	0.495107	0.777292	Yes	model_1	Female	OSA	4-acetamidobutanoate	Amino Acid	Polyamine Metabolism
acetamidobutanoate	0.887193	0.723338	1.08816	0.104176	1970	0.250578	0.689376	Yes	model_3	Female	OSA	4-acetamidobutanoate	Amino Acid	Polyamine Metabolism
acetamidobutanoate	0.897656	0.713996	1.12856	0.11679	1991	0.355245	0.674966	Yes	model_2	Female	OSA	4-acetamidobutanoate	Amino Acid	Polyamine Metabolism
acetylamino6amino3methyluracil	1.08288	0.88557	1.32415	0.102627	2011	0.437832	0.750057	Yes	model_1	Female	OSA	5-acetylamino-6-amino-3-methyluracil	Xenobiotics	Xanthine Metabolism
acetylamino6amino3methyluracil	1.03536	0.877852	1.22112	0.0841952	1970	0.679848	0.857596	Yes	model_3	Female	OSA	5-acetylamino-6-amino-3-methyluracil	Xenobiotics	Xanthine Metabolism
acetylamino6amino3methyluracil	1.07381	0.871865	1.32254	0.106295	1991	0.502862	0.737221	Yes	model_2	Female	OSA	5-acetylamino-6-amino-3-methyluracil	Xenobiotics	Xanthine Metabolism
acetylcarnitineC2	0.80017	0.645356	0.992122	0.109705	2011	0.0421441	0.367005	Yes	model_1	Female	OSA	acetylcarnitine (C2)	Lipid	Fatty Acid Metabolism(Acyl Carnitine)
acetylcarnitineC2	0.792846	0.674234	0.932323	0.082679	1970	0.00499175	0.410124	Yes	model_3	Female	OSA	acetylcarnitine (C2)	Lipid	Fatty Acid Metabolism(Acyl Carnitine)
acetylcarnitineC2	0.771453	0.624232	0.953396	0.108038	1991	0.0163169	0.20674	Yes	model_2	Female	OSA	acetylcarnitine (C2)	Lipid	Fatty Acid Metabolism(Acyl Carnitine)
aconitate	1.16182	0.875041	1.54259	0.144629	1991	0.299712	0.596569	Yes	model_2	Female	OSA	aconitate [cis or trans]	Energy	TCA Cycle
aconitate	1.20733	0.915936	1.59143	0.140929	2011	0.181246	0.54294	Yes	model_1	Female	OSA	aconitate [cis or trans]	Energy	TCA Cycle
aconitate	1.07053	0.826427	1.38674	0.132041	1970	0.605736	0.82207	Yes	model_3	Female	OSA	aconitate [cis or trans]	Energy	TCA Cycle
adenosine	0.857964	0.67664	1.08788	0.121135	2011	0.205997	0.54294	Yes	model_1	Female	OSA	adenosine	Nucleotide	Purine Metabolism, Adenine containing
adenosine	0.869211	0.677649	1.11492	0.127018	1991	0.269795	0.595543	Yes	model_2	Female	OSA	adenosine	Nucleotide	Purine Metabolism, Adenine containing
adenosine	0.899891	0.729951	1.10939	0.106784	1970	0.323248	0.689376	Yes	model_3	Female	OSA	adenosine	Nucleotide	Purine Metabolism, Adenine containing
adenosine35cyclicmonophosphatecAMP	1.05151	0.688006	1.60706	0.21642	2011	0.816483	0.859453	No	model_1	Female	OSA	adenosine 3',5'-cyclic monophosphate (cAMP)	Nucleotide	Purine Metabolism, Adenine containing
adenosine35cyclicmonophosphatecAMP	0.777183	0.497604	1.21384	0.227485	1970	0.26781	0.841306	No	model_3	Female	OSA	adenosine 3',5'-cyclic monophosphate (cAMP)	Nucleotide	Purine Metabolism, Adenine containing
adenosine35cyclicmonophosphatecAMP	0.977308	0.612925	1.55832	0.238041	1991	0.923183	0.951501	No	model_2	Female	OSA	adenosine 3',5'-cyclic monophosphate (cAMP)	Nucleotide	Purine Metabolism, Adenine containing
alanine	1.19802	0.961363	1.49294	0.112283	1991	0.107602	0.404679	Yes	model_2	Female	OSA	alanine	Amino Acid	Alanine and Aspartate Metabolism
alanine	1.1916	0.963849	1.47317	0.108223	2011	0.105281	0.494815	Yes	model_1	Female	OSA	alanine	Amino Acid	Alanine and Aspartate Metabolism
alanine	1.06218	0.866733	1.30169	0.103747	1970	0.560965	0.797563	Yes	model_3	Female	OSA	alanine	Amino Acid	Alanine and Aspartate Metabolism
allantoin	1.1349	0.912138	1.41207	0.111485	1991	0.256337	0.593352	Yes	model_2	Female	OSA	allantoin	Nucleotide	Purine Metabolism, (Hypo)Xanthine/Inosine containing
allantoin	1.08544	0.875009	1.34648	0.109953	2011	0.45588	0.767911	Yes	model_1	Female	OSA	allantoin	Nucleotide	Purine Metabolism, (Hypo)Xanthine/Inosine containing
allantoin	1.10331	0.896576	1.35772	0.105861	1970	0.353031	0.723368	Yes	model_3	Female	OSA	allantoin	Nucleotide	Purine Metabolism, (Hypo)Xanthine/Inosine containing
alphaketoglutarate	0.883451	0.697973	1.11822	0.120233	1991	0.302701	0.596834	Yes	model_2	Female	OSA	alpha-ketoglutarate	Energy	TCA Cycle
alphaketoglutarate	0.953189	0.776094	1.17069	0.104867	2011	0.647545	0.863961	Yes	model_1	Female	OSA	alpha-ketoglutarate	Energy	TCA Cycle
alphaketoglutarate	0.7714	0.630748	0.943415	0.102704	1970	0.0114992	0.480669	Yes	model_3	Female	OSA	alpha-ketoglutarate	Energy	TCA Cycle
aminooctanoate	0.818889	0.628226	1.06742	0.135229	2011	0.139532	0.525428	Yes	model_1	Female	OSA	2-aminooctanoate	Lipid	Fatty Acid, Amino
aminooctanoate	0.822688	0.659881	1.02566	0.112509	1970	0.0827797	0.568064	Yes	model_3	Female	OSA	2-aminooctanoate	Lipid	Fatty Acid, Amino
aminooctanoate	0.780709	0.608848	1.00108	0.126855	1991	0.0510017	0.302914	Yes	model_2	Female	OSA	2-aminooctanoate	Lipid	Fatty Acid, Amino
anhydroglucitol15AG	0.740365	0.577897	0.94851	0.126402	2011	0.0173969	0.323849	Yes	model_1	Female	OSA	1,5-anhydroglucitol (1,5-AG)	Carbohydrate	Glycolysis, Gluconeogenesis, and Pyruvate Metabolism
anhydroglucitol15AG	0.750121	0.583911	0.963642	0.127799	1991	0.0244617	0.20674	Yes	model_2	Female	OSA	1,5-anhydroglucitol (1,5-AG)	Carbohydrate	Glycolysis, Gluconeogenesis, and Pyruvate Metabolism
anhydroglucitol15AG	0.870478	0.688187	1.10106	0.119889	1970	0.247269	0.689376	Yes	model_3	Female	OSA	1,5-anhydroglucitol (1,5-AG)	Carbohydrate	Glycolysis, Gluconeogenesis, and Pyruvate Metabolism
arachidonate204n6	0.811186	0.643718	1.02222	0.117978	1991	0.0761113	0.361528	Yes	model_2	Female	OSA	arachidonate (20:4n6)	Lipid	Polyunsaturated Fatty Acid (n3 and n6)
arachidonate204n6	0.82149	0.655252	1.0299	0.115357	2011	0.0882741	0.449983	Yes	model_1	Female	OSA	arachidonate (20:4n6)	Lipid	Polyunsaturated Fatty Acid (n3 and n6)
arachidonate204n6	0.815024	0.664141	1.00019	0.104451	1970	0.0502051	0.500525	Yes	model_3	Female	OSA	arachidonate (20:4n6)	Lipid	Polyunsaturated Fatty Acid (n3 and n6)
arachidonoylGPC204n6	0.840372	0.640016	1.10345	0.138954	2011	0.210728	0.543729	Yes	model_1	Female	OSA	1-arachidonoyl-GPC (20:4n6)*	Lipid	Lysophospholipid
arachidonoylGPC204n6	0.833497	0.670612	1.03594	0.110938	1970	0.100656	0.584362	Yes	model_3	Female	OSA	1-arachidonoyl-GPC (20:4n6)*	Lipid	Lysophospholipid
arachidonoylGPC204n6	0.840372	0.648163	1.08958	0.132501	1991	0.189343	0.51393	Yes	model_2	Female	OSA	1-arachidonoyl-GPC (20:4n6)*	Lipid	Lysophospholipid
arachidonoylGPE204n6	1.0382	0.814194	1.32384	0.124004	2011	0.762393	0.890148	Yes	model_1	Female	OSA	1-arachidonoyl-GPE (20:4n6)*	Lipid	Lysophospholipid
arachidonoylGPE204n6	0.886198	0.684015	1.14814	0.132123	1970	0.360498	0.724116	Yes	model_3	Female	OSA	1-arachidonoyl-GPE (20:4n6)*	Lipid	Lysophospholipid
arachidonoylGPE204n6	0.987186	0.756872	1.28759	0.135543	1991	0.924199	0.946851	Yes	model_2	Female	OSA	1-arachidonoyl-GPE (20:4n6)*	Lipid	Lysophospholipid
arginine	0.949461	0.750953	1.20044	0.119669	1991	0.66475	0.836944	Yes	model_2	Female	OSA	arginine	Amino Acid	Urea cycle; Arginine and Proline Metabolism
arginine	0.958546	0.758933	1.21066	0.119135	1970	0.722309	0.884964	Yes	model_3	Female	OSA	arginine	Amino Acid	Urea cycle; Arginine and Proline Metabolism
arginine	0.933596	0.741858	1.17489	0.117289	2011	0.557987	0.804272	Yes	model_1	Female	OSA	arginine	Amino Acid	Urea cycle; Arginine and Proline Metabolism
aspartate	1.15151	0.910643	1.4561	0.119736	1991	0.238701	0.586924	Yes	model_2	Female	OSA	aspartate	Amino Acid	Alanine and Aspartate Metabolism
aspartate	1.1414	0.909416	1.43257	0.115923	2011	0.253912	0.569197	Yes	model_1	Female	OSA	aspartate	Amino Acid	Alanine and Aspartate Metabolism
aspartate	1.06003	0.859847	1.30683	0.106787	1970	0.585093	0.815229	Yes	model_3	Female	OSA	aspartate	Amino Acid	Alanine and Aspartate Metabolism
behenoylsphingomyelind181220	1.19798	0.88174	1.62764	0.156375	1991	0.248028	0.593352	Yes	model_2	Female	OSA	behenoyl sphingomyelin (d18:1/22:0)*	Lipid	Sphingolipid Metabolism
behenoylsphingomyelind181220	1.18987	0.924385	1.53161	0.128812	1970	0.177143	0.673145	Yes	model_3	Female	OSA	behenoyl sphingomyelin (d18:1/22:0)*	Lipid	Sphingolipid Metabolism
behenoylsphingomyelind181220	1.17208	0.852327	1.61179	0.162533	2011	0.328614	0.660389	Yes	model_1	Female	OSA	behenoyl sphingomyelin (d18:1/22:0)*	Lipid	Sphingolipid Metabolism
betaine	0.818383	0.675887	0.99092	0.0976038	1991	0.0400283	0.253513	Yes	model_2	Female	OSA	betaine	Amino Acid	Glycine, Serine and Threonine Metabolism
betaine	0.872222	0.720898	1.05531	0.0972175	1970	0.159653	0.64098	Yes	model_3	Female	OSA	betaine	Amino Acid	Glycine, Serine and Threonine Metabolism
betaine	0.816191	0.672178	0.991059	0.0990437	2011	0.0402983	0.366189	Yes	model_1	Female	OSA	betaine	Amino Acid	Glycine, Serine and Threonine Metabolism
bilirubinZZ	0.877784	0.731853	1.05281	0.092766	1970	0.159963	0.64098	Yes	model_3	Female	OSA	bilirubin (Z,Z)	Cofactors and Vitamins	Hemoglobin and Porphyrin Metabolism
bilirubinZZ	0.880407	0.700286	1.10686	0.116783	2011	0.275423	0.587381	Yes	model_1	Female	OSA	bilirubin (Z,Z)	Cofactors and Vitamins	Hemoglobin and Porphyrin Metabolism
bilirubinZZ	0.823356	0.666026	1.01785	0.108194	1991	0.0724204	0.361528	Yes	model_2	Female	OSA	bilirubin (Z,Z)	Cofactors and Vitamins	Hemoglobin and Porphyrin Metabolism
biliverdin	0.7317	0.579849	0.923318	0.118675	1970	0.00848175	0.443171	Yes	model_3	Female	OSA	biliverdin	Cofactors and Vitamins	Hemoglobin and Porphyrin Metabolism
biliverdin	0.678515	0.534909	0.860675	0.121331	1991	0.00139058	0.113262	Yes	model_2	Female	OSA	biliverdin	Cofactors and Vitamins	Hemoglobin and Porphyrin Metabolism
biliverdin	0.742052	0.572496	0.961826	0.132354	2011	0.0241914	0.323849	Yes	model_1	Female	OSA	biliverdin	Cofactors and Vitamins	Hemoglobin and Porphyrin Metabolism
butyrylcarnitineC4	1.09466	0.844	1.41976	0.132677	2011	0.495443	0.777292	Yes	model_1	Female	OSA	butyrylcarnitine (C4)	Lipid	Fatty Acid Metabolism (also BCAA Metabolism)
butyrylcarnitineC4	1.02989	0.804137	1.31902	0.126243	1991	0.815544	0.919099	Yes	model_2	Female	OSA	butyrylcarnitine (C4)	Lipid	Fatty Acid Metabolism (also BCAA Metabolism)
butyrylcarnitineC4	1.01747	0.827262	1.2514	0.105586	1970	0.869741	0.946749	Yes	model_3	Female	OSA	butyrylcarnitine (C4)	Lipid	Fatty Acid Metabolism (also BCAA Metabolism)
caffeine	1.12518	0.952004	1.32986	0.0852701	2011	0.166611	0.54294	Yes	model_1	Female	OSA	caffeine	Xenobiotics	Xanthine Metabolism
caffeine	0.990339	0.835597	1.17374	0.0866839	1970	0.910828	0.963578	Yes	model_3	Female	OSA	caffeine	Xenobiotics	Xanthine Metabolism
caffeine	1.07656	0.893916	1.29651	0.0948527	1991	0.43674	0.712161	Yes	model_2	Female	OSA	caffeine	Xenobiotics	Xanthine Metabolism
campesterol	1.0613	0.669045	1.68352	0.235406	2011	0.800487	0.859453	No	model_1	Female	OSA	campesterol	Lipid	Sterol
campesterol	0.890071	0.597119	1.32675	0.203666	1970	0.567464	0.841306	No	model_3	Female	OSA	campesterol	Lipid	Sterol
campesterol	1.0143	0.641975	1.60255	0.233368	1991	0.951501	0.951501	No	model_2	Female	OSA	campesterol	Lipid	Sterol
carnitine	0.835575	0.686795	1.01659	0.100043	1970	0.0725619	0.561683	Yes	model_3	Female	OSA	carnitine	Lipid	Carnitine Metabolism
carnitine	0.822407	0.646098	1.04683	0.123104	1991	0.11223	0.404679	Yes	model_2	Female	OSA	carnitine	Lipid	Carnitine Metabolism
carnitine	0.828547	0.660191	1.03984	0.11589	2011	0.104604	0.494815	Yes	model_1	Female	OSA	carnitine	Lipid	Carnitine Metabolism
cerotoylcarnitineC26	1.03858	0.802442	1.34421	0.131607	1991	0.773633	0.908367	Yes	model_2	Female	OSA	cerotoylcarnitine (C26)*	Lipid	Fatty Acid Metabolism(Acyl Carnitine)
cerotoylcarnitineC26	0.949929	0.774533	1.16504	0.104146	1970	0.62185	0.827813	Yes	model_3	Female	OSA	cerotoylcarnitine (C26)*	Lipid	Fatty Acid Metabolism(Acyl Carnitine)
cerotoylcarnitineC26	1.07377	0.828501	1.39166	0.132304	2011	0.590582	0.819225	Yes	model_1	Female	OSA	cerotoylcarnitine (C26)*	Lipid	Fatty Acid Metabolism(Acyl Carnitine)
cholesterol	1.43486	0.89711	2.29495	0.239614	1970	0.131844	0.602021	Yes	model_3	Female	OSA	cholesterol	Lipid	Sterol
cholesterol	1.30142	0.997516	1.69791	0.135684	1991	0.0521767	0.302914	Yes	model_2	Female	OSA	cholesterol	Lipid	Sterol
cholesterol	1.30834	1.0055	1.70239	0.134324	2011	0.0454131	0.375206	Yes	model_1	Female	OSA	cholesterol	Lipid	Sterol
choline	1.01619	0.835328	1.2362	0.0999939	2011	0.872421	0.936917	Yes	model_1	Female	OSA	choline	Lipid	Phospholipid Metabolism
choline	1.00549	0.827881	1.2212	0.0991631	1970	0.955978	0.989106	Yes	model_3	Female	OSA	choline	Lipid	Phospholipid Metabolism
choline	1.01023	0.822467	1.24087	0.104912	1991	0.922694	0.946851	Yes	model_2	Female	OSA	choline	Lipid	Phospholipid Metabolism
cholinephosphate	0.949342	0.769319	1.17149	0.107277	1970	0.627961	0.830657	Yes	model_3	Female	OSA	choline phosphate	Lipid	Phospholipid Metabolism
cholinephosphate	0.978274	0.767213	1.2474	0.123993	2011	0.859392	0.936917	Yes	model_1	Female	OSA	choline phosphate	Lipid	Phospholipid Metabolism
cholinephosphate	1.00039	0.781331	1.28087	0.126097	1991	0.99751	0.99751	Yes	model_2	Female	OSA	choline phosphate	Lipid	Phospholipid Metabolism
cinnamoylglycine	0.875693	0.714758	1.07286	0.103608	2011	0.200132	0.54294	Yes	model_1	Female	OSA	cinnamoylglycine	Xenobiotics	Food Component/Plant
cinnamoylglycine	0.89746	0.731503	1.10107	0.10432	1970	0.299706	0.689376	Yes	model_3	Female	OSA	cinnamoylglycine	Xenobiotics	Food Component/Plant
cinnamoylglycine	0.84545	0.686447	1.04128	0.106296	1991	0.11424	0.404679	Yes	model_2	Female	OSA	cinnamoylglycine	Xenobiotics	Food Component/Plant
citrate	0.965868	0.761075	1.22577	0.121579	2011	0.775153	0.890148	Yes	model_1	Female	OSA	citrate	Energy	TCA Cycle
citrate	0.880419	0.700825	1.10603	0.116397	1970	0.273884	0.689376	Yes	model_3	Female	OSA	citrate	Energy	TCA Cycle
citrate	0.911421	0.717854	1.15718	0.121805	1991	0.446378	0.712161	Yes	model_2	Female	OSA	citrate	Energy	TCA Cycle
citrulline	1.02831	0.852171	1.24087	0.0958616	2011	0.770849	0.890148	Yes	model_1	Female	OSA	citrulline	Amino Acid	Urea cycle; Arginine and Proline Metabolism
citrulline	1.02714	0.859097	1.22804	0.0911465	1970	0.768953	0.884964	Yes	model_3	Female	OSA	citrulline	Amino Acid	Urea cycle; Arginine and Proline Metabolism
citrulline	1.02184	0.842096	1.23995	0.0987066	1991	0.82675	0.919099	Yes	model_2	Female	OSA	citrulline	Amino Acid	Urea cycle; Arginine and Proline Metabolism
cortisol	1.17509	0.944701	1.46167	0.111343	2011	0.147315	0.525428	Yes	model_1	Female	OSA	cortisol	Lipid	Corticosteroids
cortisol	1.10815	0.884801	1.38789	0.114841	1970	0.371191	0.724116	Yes	model_3	Female	OSA	cortisol	Lipid	Corticosteroids
cortisol	1.15534	0.928826	1.4371	0.111342	1991	0.194675	0.52163	Yes	model_2	Female	OSA	cortisol	Lipid	Corticosteroids
cortisone	1.04822	0.843862	1.30208	0.110645	2011	0.670349	0.880932	Yes	model_1	Female	OSA	cortisone	Lipid	Corticosteroids
cortisone	1.02908	0.838874	1.26242	0.104267	1970	0.783344	0.884964	Yes	model_3	Female	OSA	cortisone	Lipid	Corticosteroids
cortisone	1.05079	0.849618	1.29958	0.108422	1991	0.647743	0.828587	Yes	model_2	Female	OSA	cortisone	Lipid	Corticosteroids
cotinine	1.04325	0.670351	1.62358	0.225659	2011	0.851172	0.859453	No	model_1	Female	OSA	cotinine	Xenobiotics	Tobacco Metabolite
cotinine	1.08214	0.70248	1.667	0.22045	1970	0.720268	0.900334	No	model_3	Female	OSA	cotinine	Xenobiotics	Tobacco Metabolite
cotinine	1.12414	0.673398	1.87659	0.261447	1991	0.654457	0.951501	No	model_2	Female	OSA	cotinine	Xenobiotics	Tobacco Metabolite
creatine	0.782943	0.636861	0.962532	0.105361	2011	0.0202088	0.323849	Yes	model_1	Female	OSA	creatine	Amino Acid	Creatine Metabolism
creatine	0.824112	0.676306	1.00422	0.100847	1970	0.0550817	0.500525	Yes	model_3	Female	OSA	creatine	Amino Acid	Creatine Metabolism
creatine	0.776067	0.640589	0.940196	0.0978826	1991	0.00959729	0.20674	Yes	model_2	Female	OSA	creatine	Amino Acid	Creatine Metabolism
creatinine	0.901521	0.713083	1.13976	0.119636	1970	0.386181	0.733744	Yes	model_3	Female	OSA	creatinine	Amino Acid	Creatine Metabolism
creatinine	0.91914	0.694713	1.21607	0.142826	2011	0.55496	0.804272	Yes	model_1	Female	OSA	creatinine	Amino Acid	Creatine Metabolism
creatinine	0.902986	0.677983	1.20266	0.146217	1991	0.485227	0.728803	Yes	model_2	Female	OSA	creatinine	Amino Acid	Creatine Metabolism
cystine	1.00512	0.782774	1.29063	0.127561	2011	0.968052	0.981216	Yes	model_1	Female	OSA	cystine	Amino Acid	Methionine, Cysteine, SAM and Taurine Metabolism
cystine	0.828305	0.628551	1.09154	0.140798	1970	0.180926	0.67409	Yes	model_3	Female	OSA	cystine	Amino Acid	Methionine, Cysteine, SAM and Taurine Metabolism
cystine	0.983682	0.749821	1.29048	0.138504	1991	0.905443	0.940917	Yes	model_2	Female	OSA	cystine	Amino Acid	Methionine, Cysteine, SAM and Taurine Metabolism
decanoylcarnitineC10	0.839603	0.666572	1.05755	0.117746	2011	0.137604	0.525428	Yes	model_1	Female	OSA	decanoylcarnitine (C10)	Lipid	Fatty Acid Metabolism(Acyl Carnitine)
decanoylcarnitineC10	0.813131	0.678821	0.974014	0.0921092	1970	0.0247136	0.500525	Yes	model_3	Female	OSA	decanoylcarnitine (C10)	Lipid	Fatty Acid Metabolism(Acyl Carnitine)
decanoylcarnitineC10	0.779375	0.628489	0.966485	0.109783	1991	0.0231764	0.20674	Yes	model_2	Female	OSA	decanoylcarnitine (C10)	Lipid	Fatty Acid Metabolism(Acyl Carnitine)
deoxycarnitine	0.912368	0.736639	1.13002	0.109156	2011	0.400802	0.742968	Yes	model_1	Female	OSA	deoxycarnitine	Lipid	Carnitine Metabolism
deoxycarnitine	0.957761	0.775091	1.18348	0.107968	1970	0.68936	0.857596	Yes	model_3	Female	OSA	deoxycarnitine	Lipid	Carnitine Metabolism
deoxycarnitine	0.884503	0.70313	1.11266	0.117084	1991	0.294538	0.595543	Yes	model_2	Female	OSA	deoxycarnitine	Lipid	Carnitine Metabolism
deoxyuridine	0.825749	0.660198	1.03281	0.114158	2011	0.0935057	0.465302	Yes	model_1	Female	OSA	2'-deoxyuridine	Nucleotide	Pyrimidine Metabolism, Uracil containing
deoxyuridine	0.773786	0.619659	0.966249	0.11333	1991	0.0236383	0.20674	Yes	model_2	Female	OSA	2'-deoxyuridine	Nucleotide	Pyrimidine Metabolism, Uracil containing
deoxyuridine	0.787335	0.638065	0.971525	0.107252	1970	0.0257909	0.500525	Yes	model_3	Female	OSA	2'-deoxyuridine	Nucleotide	Pyrimidine Metabolism, Uracil containing
diacylglycerol16118221601831	1.15697	0.740791	1.80696	0.22747	1970	0.521534	0.841306	No	model_3	Female	OSA	diacylglycerol (16:1/18:2 [2], 16:0/18:3 [1])*	Lipid	Diacylglycerol
diacylglycerol16118221601831	1.33102	0.841311	2.10576	0.234049	2011	0.221814	0.859453	No	model_1	Female	OSA	diacylglycerol (16:1/18:2 [2], 16:0/18:3 [1])*	Lipid	Diacylglycerol
diacylglycerol16118221601831	1.46806	0.907951	2.37369	0.245155	1991	0.117323	0.635307	No	model_2	Female	OSA	diacylglycerol (16:1/18:2 [2], 16:0/18:3 [1])*	Lipid	Diacylglycerol
dilinoleoylGPC182182	1.02865	0.80146	1.32024	0.127331	1991	0.824435	0.919099	Yes	model_2	Female	OSA	1,2-dilinoleoyl-GPC (18:2/18:2)	Lipid	Phosphatidylcholine (PC)
dilinoleoylGPC182182	1.11357	0.858751	1.44399	0.132573	1970	0.417145	0.764766	Yes	model_3	Female	OSA	1,2-dilinoleoyl-GPC (18:2/18:2)	Lipid	Phosphatidylcholine (PC)
dilinoleoylGPC182182	1.02618	0.799109	1.31777	0.127601	2011	0.839517	0.932324	Yes	model_1	Female	OSA	1,2-dilinoleoyl-GPC (18:2/18:2)	Lipid	Phosphatidylcholine (PC)
dilinoleoylGPE182182	1.11318	0.691837	1.79114	0.242668	2011	0.658593	0.859453	No	model_1	Female	OSA	1,2-dilinoleoyl-GPE (18:2/18:2)*	Lipid	Phosphatidylethanolamine (PE)
dilinoleoylGPE182182	1.0282	0.668807	1.58071	0.219421	1970	0.899159	0.925302	No	model_3	Female	OSA	1,2-dilinoleoyl-GPE (18:2/18:2)*	Lipid	Phosphatidylethanolamine (PE)
dilinoleoylGPE182182	1.04811	0.652413	1.6838	0.241871	1991	0.845961	0.951501	No	model_2	Female	OSA	1,2-dilinoleoyl-GPE (18:2/18:2)*	Lipid	Phosphatidylethanolamine (PE)
dimethylarginineSDMA.ADMA	1.05741	0.842544	1.32708	0.115895	2011	0.630035	0.858377	Yes	model_1	Female	OSA	dimethylarginine (SDMA + ADMA)	Amino Acid	Urea cycle; Arginine and Proline Metabolism
dimethylarginineSDMA.ADMA	1.03476	0.842018	1.27161	0.105163	1970	0.745264	0.884964	Yes	model_3	Female	OSA	dimethylarginine (SDMA + ADMA)	Amino Acid	Urea cycle; Arginine and Proline Metabolism
dimethylarginineSDMA.ADMA	1.01404	0.799104	1.28677	0.121531	1991	0.908697	0.940917	Yes	model_2	Female	OSA	dimethylarginine (SDMA + ADMA)	Amino Acid	Urea cycle; Arginine and Proline Metabolism
dimethylglycine	0.958889	0.740138	1.24229	0.132111	2011	0.750662	0.890148	Yes	model_1	Female	OSA	dimethylglycine	Amino Acid	Glycine, Serine and Threonine Metabolism
dimethylglycine	0.967734	0.752978	1.24374	0.12802	1991	0.797798	0.912378	Yes	model_2	Female	OSA	dimethylglycine	Amino Acid	Glycine, Serine and Threonine Metabolism
dimethylglycine	0.92782	0.736699	1.16852	0.117683	1970	0.524385	0.787444	Yes	model_3	Female	OSA	dimethylglycine	Amino Acid	Glycine, Serine and Threonine Metabolism
dimethylurate17	1.11064	0.919244	1.34188	0.096498	1991	0.27686	0.595543	Yes	model_2	Female	OSA	1,7-dimethylurate	Xenobiotics	Xanthine Metabolism
dimethylurate17	1.14618	0.959503	1.36918	0.0907029	2011	0.132522	0.525428	Yes	model_1	Female	OSA	1,7-dimethylurate	Xenobiotics	Xanthine Metabolism
dimethylurate17	1.02389	0.868415	1.20721	0.0840293	1970	0.778709	0.884964	Yes	model_3	Female	OSA	1,7-dimethylurate	Xenobiotics	Xanthine Metabolism
dipalmitoylGPC160160	1.06096	0.805508	1.39742	0.140539	1991	0.673722	0.843162	Yes	model_2	Female	OSA	1,2-dipalmitoyl-GPC (16:0/16:0)	Lipid	Phosphatidylcholine (PC)
dipalmitoylGPC160160	1.11021	0.840593	1.4663	0.141935	2011	0.461382	0.767911	Yes	model_1	Female	OSA	1,2-dipalmitoyl-GPC (16:0/16:0)	Lipid	Phosphatidylcholine (PC)
dipalmitoylGPC160160	0.957921	0.744411	1.23267	0.128659	1970	0.738273	0.884964	Yes	model_3	Female	OSA	1,2-dipalmitoyl-GPC (16:0/16:0)	Lipid	Phosphatidylcholine (PC)
docosahexaenoateDHA226n3	0.787621	0.610809	1.01562	0.129711	2011	0.0656888	0.403793	Yes	model_1	Female	OSA	docosahexaenoate (DHA; 22:6n3)	Lipid	Polyunsaturated Fatty Acid (n3 and n6)
docosahexaenoateDHA226n3	0.748365	0.580084	0.965466	0.129959	1991	0.0257189	0.20674	Yes	model_2	Female	OSA	docosahexaenoate (DHA; 22:6n3)	Lipid	Polyunsaturated Fatty Acid (n3 and n6)
docosahexaenoateDHA226n3	0.785907	0.641298	0.963126	0.103748	1970	0.0202256	0.500525	Yes	model_3	Female	OSA	docosahexaenoate (DHA; 22:6n3)	Lipid	Polyunsaturated Fatty Acid (n3 and n6)
ectoine	0.774679	0.62562	0.959254	0.109034	2011	0.0192051	0.323849	Yes	model_1	Female	OSA	ectoine	Xenobiotics	Chemical
ectoine	0.775569	0.624986	0.962432	0.110136	1991	0.0210168	0.20674	Yes	model_2	Female	OSA	ectoine	Xenobiotics	Chemical
ectoine	0.85745	0.722275	1.01792	0.0875288	1970	0.0789089	0.568064	Yes	model_3	Female	OSA	ectoine	Xenobiotics	Chemical
eicosapentaenoateEPA205n3	0.766594	0.600849	0.978059	0.124292	2011	0.0324768	0.339383	Yes	model_1	Female	OSA	eicosapentaenoate (EPA; 20:5n3)	Lipid	Polyunsaturated Fatty Acid (n3 and n6)
eicosapentaenoateEPA205n3	0.76851	0.602132	0.980861	0.124478	1991	0.0344089	0.237052	Yes	model_2	Female	OSA	eicosapentaenoate (EPA; 20:5n3)	Lipid	Polyunsaturated Fatty Acid (n3 and n6)
eicosapentaenoateEPA205n3	0.818215	0.66782	1.00248	0.103626	1970	0.0528559	0.500525	Yes	model_3	Female	OSA	eicosapentaenoate (EPA; 20:5n3)	Lipid	Polyunsaturated Fatty Acid (n3 and n6)
enylpalmitoyl2arachidonoylGPCP160204	0.931418	0.723241	1.19952	0.129064	1991	0.581989	0.796938	Yes	model_2	Female	OSA	1-(1-enyl-palmitoyl)-2-arachidonoyl-GPC (P-16:0/20:4)*	Lipid	Plasmalogen
enylpalmitoyl2arachidonoylGPCP160204	0.974896	0.764043	1.24394	0.12434	2011	0.837983	0.932324	Yes	model_1	Female	OSA	1-(1-enyl-palmitoyl)-2-arachidonoyl-GPC (P-16:0/20:4)*	Lipid	Plasmalogen
enylpalmitoyl2arachidonoylGPCP160204	0.966288	0.75312	1.23979	0.127161	1970	0.787401	0.884964	Yes	model_3	Female	OSA	1-(1-enyl-palmitoyl)-2-arachidonoyl-GPC (P-16:0/20:4)*	Lipid	Plasmalogen
enylpalmitoyl2arachidonoylGPEP160204	0.923218	0.741523	1.14943	0.111816	2011	0.474933	0.773868	Yes	model_1	Female	OSA	1-(1-enyl-palmitoyl)-2-arachidonoyl-GPE (P-16:0/20:4)*	Lipid	Plasmalogen
enylpalmitoyl2arachidonoylGPEP160204	0.93052	0.759142	1.14059	0.103854	1970	0.488061	0.77328	Yes	model_3	Female	OSA	1-(1-enyl-palmitoyl)-2-arachidonoyl-GPE (P-16:0/20:4)*	Lipid	Plasmalogen
enylpalmitoyl2arachidonoylGPEP160204	0.905276	0.722442	1.13438	0.115104	1991	0.387274	0.68017	Yes	model_2	Female	OSA	1-(1-enyl-palmitoyl)-2-arachidonoyl-GPE (P-16:0/20:4)*	Lipid	Plasmalogen
enylpalmitoyl2linoleoylGPCP160182	0.866271	0.73752	1.0175	0.0820942	2011	0.0803445	0.430564	Yes	model_1	Female	OSA	1-(1-enyl-palmitoyl)-2-linoleoyl-GPC (P-16:0/18:2)*	Lipid	Plasmalogen
enylpalmitoyl2linoleoylGPCP160182	1.02212	0.824877	1.26653	0.109388	1970	0.841468	0.920769	Yes	model_3	Female	OSA	1-(1-enyl-palmitoyl)-2-linoleoyl-GPC (P-16:0/18:2)*	Lipid	Plasmalogen
enylpalmitoyl2linoleoylGPCP160182	0.839641	0.712905	0.988908	0.0834829	1991	0.036295	0.237052	Yes	model_2	Female	OSA	1-(1-enyl-palmitoyl)-2-linoleoyl-GPC (P-16:0/18:2)*	Lipid	Plasmalogen
enylpalmitoyl2linoleoylGPEP160182	0.992275	0.821884	1.19799	0.0961228	1991	0.935697	0.953954	Yes	model_2	Female	OSA	1-(1-enyl-palmitoyl)-2-linoleoyl-GPE (P-16:0/18:2)*	Lipid	Plasmalogen
enylpalmitoyl2linoleoylGPEP160182	1.04491	0.853221	1.27967	0.103403	1970	0.670927	0.85704	Yes	model_3	Female	OSA	1-(1-enyl-palmitoyl)-2-linoleoyl-GPE (P-16:0/18:2)*	Lipid	Plasmalogen
enylpalmitoyl2linoleoylGPEP160182	0.987609	0.817972	1.19243	0.0961524	2011	0.896828	0.951458	Yes	model_1	Female	OSA	1-(1-enyl-palmitoyl)-2-linoleoyl-GPE (P-16:0/18:2)*	Lipid	Plasmalogen
enylpalmitoyl2oleoylGPCP160181	0.744344	0.613717	0.902774	0.0984536	1991	0.00270962	0.113262	Yes	model_2	Female	OSA	1-(1-enyl-palmitoyl)-2-oleoyl-GPC (P-16:0/18:1)*	Lipid	Plasmalogen
enylpalmitoyl2oleoylGPCP160181	0.769832	0.638867	0.927644	0.0951408	2011	0.00596995	0.249544	Yes	model_1	Female	OSA	1-(1-enyl-palmitoyl)-2-oleoyl-GPC (P-16:0/18:1)*	Lipid	Plasmalogen
enylpalmitoyl2oleoylGPCP160181	0.907161	0.686316	1.19907	0.142338	1970	0.493636	0.77328	Yes	model_3	Female	OSA	1-(1-enyl-palmitoyl)-2-oleoyl-GPC (P-16:0/18:1)*	Lipid	Plasmalogen
enylpalmitoylGPCP160	0.847893	0.647996	1.10945	0.137178	2011	0.229045	0.556634	Yes	model_1	Female	OSA	1-(1-enyl-palmitoyl)-GPC (P-16:0)*	Lipid	Lysoplasmalogen
enylpalmitoylGPCP160	0.910235	0.693643	1.19446	0.138646	1970	0.497541	0.77328	Yes	model_3	Female	OSA	1-(1-enyl-palmitoyl)-GPC (P-16:0)*	Lipid	Lysoplasmalogen
enylpalmitoylGPCP160	0.860515	0.656932	1.12719	0.13773	1991	0.275397	0.595543	Yes	model_2	Female	OSA	1-(1-enyl-palmitoyl)-GPC (P-16:0)*	Lipid	Lysoplasmalogen
enylstearoyl2arachidonoylGPEP180204	0.937148	0.772744	1.13653	0.0984152	2011	0.509517	0.777292	Yes	model_1	Female	OSA	1-(1-enyl-stearoyl)-2-arachidonoyl-GPE (P-18:0/20:4)*	Lipid	Plasmalogen
enylstearoyl2arachidonoylGPEP180204	0.874389	0.713053	1.07223	0.104067	1970	0.197106	0.689376	Yes	model_3	Female	OSA	1-(1-enyl-stearoyl)-2-arachidonoyl-GPE (P-18:0/20:4)*	Lipid	Plasmalogen
enylstearoyl2arachidonoylGPEP180204	0.870741	0.697125	1.0876	0.11346	1991	0.222499	0.570072	Yes	model_2	Female	OSA	1-(1-enyl-stearoyl)-2-arachidonoyl-GPE (P-18:0/20:4)*	Lipid	Plasmalogen
enylstearoyl2linoleoylGPEP180182	1.11608	0.920602	1.35307	0.0982401	1970	0.263608	0.689376	Yes	model_3	Female	OSA	1-(1-enyl-stearoyl)-2-linoleoyl-GPE (P-18:0/18:2)*	Lipid	Plasmalogen
enylstearoyl2linoleoylGPEP180182	1.09273	0.890939	1.34022	0.104161	1991	0.394584	0.687233	Yes	model_2	Female	OSA	1-(1-enyl-stearoyl)-2-linoleoyl-GPE (P-18:0/18:2)*	Lipid	Plasmalogen
enylstearoyl2linoleoylGPEP180182	1.12172	0.918994	1.36918	0.101705	2011	0.258726	0.569197	Yes	model_1	Female	OSA	1-(1-enyl-stearoyl)-2-linoleoyl-GPE (P-18:0/18:2)*	Lipid	Plasmalogen
enylstearoyl2oleoylGPEP180181	1.07557	0.88489	1.30735	0.0995639	1970	0.464335	0.77328	Yes	model_3	Female	OSA	1-(1-enyl-stearoyl)-2-oleoyl-GPE (P-18:0/18:1)	Lipid	Plasmalogen
enylstearoyl2oleoylGPEP180181	1.05885	0.82931	1.35192	0.124665	1991	0.646463	0.828587	Yes	model_2	Female	OSA	1-(1-enyl-stearoyl)-2-oleoyl-GPE (P-18:0/18:1)	Lipid	Plasmalogen
enylstearoyl2oleoylGPEP180181	1.10267	0.869758	1.39795	0.121059	2011	0.419475	0.742968	Yes	model_1	Female	OSA	1-(1-enyl-stearoyl)-2-oleoyl-GPE (P-18:0/18:1)	Lipid	Plasmalogen
fumarate	0.9778	0.747015	1.27989	0.137358	2011	0.870172	0.936917	Yes	model_1	Female	OSA	fumarate	Energy	TCA Cycle
fumarate	0.865262	0.698964	1.07113	0.108894	1970	0.183843	0.67409	Yes	model_3	Female	OSA	fumarate	Energy	TCA Cycle
fumarate	0.907059	0.692066	1.18884	0.138024	1991	0.479726	0.726541	Yes	model_2	Female	OSA	fumarate	Energy	TCA Cycle
gluconate	1.12234	0.78308	1.60859	0.183643	2011	0.529676	0.788132	Yes	model_1	Female	OSA	gluconate	Xenobiotics	Food Component/Plant
gluconate	1.10852	0.797072	1.54165	0.168282	1991	0.540404	0.765592	Yes	model_2	Female	OSA	gluconate	Xenobiotics	Food Component/Plant
gluconate	0.905698	0.69587	1.1788	0.134461	1970	0.46134	0.77328	Yes	model_3	Female	OSA	gluconate	Xenobiotics	Food Component/Plant
glucose	1.17084	0.923591	1.48428	0.121025	2011	0.192497	0.54294	Yes	model_1	Female	OSA	glucose	Carbohydrate	Glycolysis, Gluconeogenesis, and Pyruvate Metabolism
glucose	0.907011	0.670284	1.22734	0.154313	1970	0.52707	0.787444	Yes	model_3	Female	OSA	glucose	Carbohydrate	Glycolysis, Gluconeogenesis, and Pyruvate Metabolism
glucose	1.18168	0.921369	1.51555	0.126957	1991	0.18853	0.51393	Yes	model_2	Female	OSA	glucose	Carbohydrate	Glycolysis, Gluconeogenesis, and Pyruvate Metabolism
glutamate	1.20195	0.928475	1.55597	0.131713	1970	0.162545	0.64098	Yes	model_3	Female	OSA	glutamate	Amino Acid	Glutamate Metabolism
glutamate	1.45739	1.15121	1.845	0.120324	1991	0.00174654	0.113262	Yes	model_2	Female	OSA	glutamate	Amino Acid	Glutamate Metabolism
glutamate	1.3622	1.0872	1.70677	0.115049	2011	0.00721584	0.251352	Yes	model_1	Female	OSA	glutamate	Amino Acid	Glutamate Metabolism
glutamine	0.934189	0.706107	1.23595	0.142813	2011	0.633589	0.858377	Yes	model_1	Female	OSA	glutamine	Amino Acid	Glutamate Metabolism
glutamine	1.02763	0.842813	1.25298	0.101157	1970	0.787576	0.884964	Yes	model_3	Female	OSA	glutamine	Amino Acid	Glutamate Metabolism
glutamine	0.955086	0.723804	1.26027	0.14147	1991	0.745311	0.893647	Yes	model_2	Female	OSA	glutamine	Amino Acid	Glutamate Metabolism
glutarylcarnitineC5DC	0.736223	0.595975	0.909476	0.107824	1991	0.00451119	0.15714	Yes	model_2	Female	OSA	glutarylcarnitine (C5-DC)	Amino Acid	Lysine Metabolism
glutarylcarnitineC5DC	0.75175	0.605518	0.933298	0.110367	2011	0.00972479	0.290355	Yes	model_1	Female	OSA	glutarylcarnitine (C5-DC)	Amino Acid	Lysine Metabolism
glutarylcarnitineC5DC	0.759559	0.624917	0.92321	0.0995505	1970	0.00573446	0.410124	Yes	model_3	Female	OSA	glutarylcarnitine (C5-DC)	Amino Acid	Lysine Metabolism
glycerate	0.954221	0.767866	1.1858	0.110857	1970	0.67251	0.85704	Yes	model_3	Female	OSA	glycerate	Carbohydrate	Glycolysis, Gluconeogenesis, and Pyruvate Metabolism
glycerate	1.01451	0.784094	1.31264	0.131446	2011	0.912721	0.958586	Yes	model_1	Female	OSA	glycerate	Carbohydrate	Glycolysis, Gluconeogenesis, and Pyruvate Metabolism
glycerate	1.03404	0.803257	1.33114	0.128856	1991	0.79502	0.912378	Yes	model_2	Female	OSA	glycerate	Carbohydrate	Glycolysis, Gluconeogenesis, and Pyruvate Metabolism
glycerol3phosphate	1.14917	0.954578	1.38343	0.0946561	2011	0.141861	0.525428	Yes	model_1	Female	OSA	glycerol 3-phosphate	Lipid	Glycerolipid Metabolism
glycerol3phosphate	1.03589	0.863673	1.24244	0.0927653	1970	0.703881	0.87048	Yes	model_3	Female	OSA	glycerol 3-phosphate	Lipid	Glycerolipid Metabolism
glycerol3phosphate	1.15596	0.954518	1.39992	0.0976955	1991	0.137933	0.457586	Yes	model_2	Female	OSA	glycerol 3-phosphate	Lipid	Glycerolipid Metabolism
glycerophosphorylcholineGPC	1.02769	0.84685	1.24716	0.0987497	2011	0.782059	0.893171	Yes	model_1	Female	OSA	glycerophosphorylcholine (GPC)	Lipid	Phospholipid Metabolism
glycerophosphorylcholineGPC	1.04931	0.857023	1.28475	0.103279	1991	0.641155	0.828587	Yes	model_2	Female	OSA	glycerophosphorylcholine (GPC)	Lipid	Phospholipid Metabolism
glycerophosphorylcholineGPC	1.07012	0.902596	1.26875	0.0868644	1970	0.435255	0.77328	Yes	model_3	Female	OSA	glycerophosphorylcholine (GPC)	Lipid	Phospholipid Metabolism
glycine	0.885268	0.737954	1.06199	0.0928617	2011	0.189408	0.54294	Yes	model_1	Female	OSA	glycine	Amino Acid	Glycine, Serine and Threonine Metabolism
glycine	0.852312	0.702094	1.03467	0.0989213	1991	0.106214	0.404679	Yes	model_2	Female	OSA	glycine	Amino Acid	Glycine, Serine and Threonine Metabolism
glycine	0.967331	0.787761	1.18783	0.104768	1970	0.751219	0.884964	Yes	model_3	Female	OSA	glycine	Amino Acid	Glycine, Serine and Threonine Metabolism
glycochenodeoxycholate	1.21004	0.956505	1.53078	0.11996	1991	0.111993	0.404679	Yes	model_2	Female	OSA	glycochenodeoxycholate	Lipid	Primary Bile Acid Metabolism
glycochenodeoxycholate	1.1655	0.959948	1.41505	0.0989907	1970	0.121845	0.602021	Yes	model_3	Female	OSA	glycochenodeoxycholate	Lipid	Primary Bile Acid Metabolism
glycochenodeoxycholate	1.22164	0.971175	1.53671	0.117064	2011	0.0872378	0.449983	Yes	model_1	Female	OSA	glycochenodeoxycholate	Lipid	Primary Bile Acid Metabolism
glycocholate	1.16917	0.959016	1.42536	0.101091	1970	0.122094	0.602021	Yes	model_3	Female	OSA	glycocholate	Lipid	Primary Bile Acid Metabolism
glycocholate	1.22091	0.960665	1.55166	0.122309	1991	0.1027	0.404679	Yes	model_2	Female	OSA	glycocholate	Lipid	Primary Bile Acid Metabolism
glycocholate	1.23547	0.982829	1.55305	0.11672	2011	0.0700472	0.418282	Yes	model_1	Female	OSA	glycocholate	Lipid	Primary Bile Acid Metabolism
hexanoylcarnitineC6	0.906934	0.754823	1.0897	0.0936663	1970	0.296989	0.689376	Yes	model_3	Female	OSA	hexanoylcarnitine (C6)	Lipid	Fatty Acid Metabolism(Acyl Carnitine)
hexanoylcarnitineC6	0.903277	0.717768	1.13673	0.117287	1991	0.385761	0.68017	Yes	model_2	Female	OSA	hexanoylcarnitine (C6)	Lipid	Fatty Acid Metabolism(Acyl Carnitine)
hexanoylcarnitineC6	0.98116	0.768619	1.25247	0.124561	2011	0.878639	0.936917	Yes	model_1	Female	OSA	hexanoylcarnitine (C6)	Lipid	Fatty Acid Metabolism(Acyl Carnitine)
hippurate	1.1528	0.958001	1.38721	0.094439	1970	0.132153	0.602021	Yes	model_3	Female	OSA	hippurate	Xenobiotics	Benzoate Metabolism
hippurate	1.1598	0.9449	1.42358	0.104554	2011	0.156214	0.535225	Yes	model_1	Female	OSA	hippurate	Xenobiotics	Benzoate Metabolism
hippurate	1.21221	0.975913	1.50571	0.110624	1991	0.081929	0.371245	Yes	model_2	Female	OSA	hippurate	Xenobiotics	Benzoate Metabolism
histidine	0.88217	0.718308	1.08341	0.10484	2011	0.231764	0.556765	Yes	model_1	Female	OSA	histidine	Amino Acid	Histidine Metabolism
histidine	0.956723	0.793808	1.15307	0.095241	1970	0.642278	0.841175	Yes	model_3	Female	OSA	histidine	Amino Acid	Histidine Metabolism
histidine	0.909564	0.737563	1.12168	0.106946	1991	0.375437	0.68017	Yes	model_2	Female	OSA	histidine	Amino Acid	Histidine Metabolism
homoarginine	0.866761	0.704131	1.06695	0.10602	2011	0.177424	0.54294	Yes	model_1	Female	OSA	homoarginine	Amino Acid	Urea cycle; Arginine and Proline Metabolism
homoarginine	0.870664	0.699608	1.08354	0.1116	1970	0.214596	0.689376	Yes	model_3	Female	OSA	homoarginine	Amino Acid	Urea cycle; Arginine and Proline Metabolism
homoarginine	0.890836	0.719266	1.10333	0.109147	1991	0.289569	0.595543	Yes	model_2	Female	OSA	homoarginine	Amino Acid	Urea cycle; Arginine and Proline Metabolism
homocitrulline	1.13193	0.938818	1.36477	0.0954393	1970	0.194117	0.689376	Yes	model_3	Female	OSA	homocitrulline	Amino Acid	Urea cycle; Arginine and Proline Metabolism
homocitrulline	1.23605	1.02648	1.4884	0.094788	2011	0.0253699	0.323849	Yes	model_1	Female	OSA	homocitrulline	Amino Acid	Urea cycle; Arginine and Proline Metabolism
homocitrulline	1.23666	1.02833	1.4872	0.0941213	1991	0.0240174	0.20674	Yes	model_2	Female	OSA	homocitrulline	Amino Acid	Urea cycle; Arginine and Proline Metabolism
hydroxybutyrateBHBA	0.916943	0.737339	1.14029	0.111223	2011	0.435622	0.750057	Yes	model_1	Female	OSA	3-hydroxybutyrate (BHBA)	Lipid	Ketone Bodies
hydroxybutyrateBHBA	0.904251	0.756308	1.08113	0.0911522	1970	0.269517	0.689376	Yes	model_3	Female	OSA	3-hydroxybutyrate (BHBA)	Lipid	Ketone Bodies
hydroxybutyrateBHBA	0.877807	0.702254	1.09725	0.113843	1991	0.252288	0.593352	Yes	model_2	Female	OSA	3-hydroxybutyrate (BHBA)	Lipid	Ketone Bodies
hydroxybutyrylcarnitine1	0.950938	0.743317	1.21655	0.125677	2011	0.688951	0.882628	Yes	model_1	Female	OSA	3-hydroxybutyrylcarnitine (1)	Lipid	Fatty Acid Metabolism(Acyl Carnitine)
hydroxybutyrylcarnitine1	0.875487	0.735268	1.04245	0.0890534	1970	0.135383	0.602021	Yes	model_3	Female	OSA	3-hydroxybutyrylcarnitine (1)	Lipid	Fatty Acid Metabolism(Acyl Carnitine)
hydroxybutyrylcarnitine1	0.896717	0.70389	1.14237	0.12353	1991	0.377509	0.68017	Yes	model_2	Female	OSA	3-hydroxybutyrylcarnitine (1)	Lipid	Fatty Acid Metabolism(Acyl Carnitine)
hydroxycotinine	0.728497	0.403393	1.31561	0.301568	2011	0.293528	0.859453	No	model_1	Female	OSA	hydroxycotinine	Xenobiotics	Tobacco Metabolite
hydroxycotinine	0.645215	0.31709	1.31288	0.362448	1970	0.226693	0.841306	No	model_3	Female	OSA	hydroxycotinine	Xenobiotics	Tobacco Metabolite
hydroxycotinine	0.672487	0.312922	1.44521	0.390321	1991	0.309377	0.773443	No	model_2	Female	OSA	hydroxycotinine	Xenobiotics	Tobacco Metabolite
hydroxyglutarate	1.00862	0.741091	1.37272	0.157251	2011	0.956489	0.981216	Yes	model_1	Female	OSA	2-hydroxyglutarate	Lipid	Fatty Acid, Dicarboxylate
hydroxyglutarate	0.954273	0.773975	1.17657	0.106842	1970	0.661325	0.853191	Yes	model_3	Female	OSA	2-hydroxyglutarate	Lipid	Fatty Acid, Dicarboxylate
hydroxyglutarate	0.954155	0.708944	1.28418	0.151556	1991	0.75683	0.898735	Yes	model_2	Female	OSA	2-hydroxyglutarate	Lipid	Fatty Acid, Dicarboxylate
hypotaurine	0.92946	0.742358	1.16372	0.11468	1970	0.523552	0.787444	Yes	model_3	Female	OSA	hypotaurine	Amino Acid	Methionine, Cysteine, SAM and Taurine Metabolism
hypotaurine	0.84658	0.660338	1.08535	0.126762	2011	0.188885	0.54294	Yes	model_1	Female	OSA	hypotaurine	Amino Acid	Methionine, Cysteine, SAM and Taurine Metabolism
hypotaurine	0.875421	0.683353	1.12147	0.126375	1991	0.292424	0.595543	Yes	model_2	Female	OSA	hypotaurine	Amino Acid	Methionine, Cysteine, SAM and Taurine Metabolism
hypoxanthine	0.902817	0.73361	1.11105	0.105889	2011	0.334298	0.662123	Yes	model_1	Female	OSA	hypoxanthine	Nucleotide	Purine Metabolism, (Hypo)Xanthine/Inosine containing
hypoxanthine	0.926519	0.749394	1.14551	0.10825	1970	0.480786	0.77328	Yes	model_3	Female	OSA	hypoxanthine	Nucleotide	Purine Metabolism, (Hypo)Xanthine/Inosine containing
hypoxanthine	0.912384	0.742295	1.12145	0.105262	1991	0.383696	0.68017	Yes	model_2	Female	OSA	hypoxanthine	Nucleotide	Purine Metabolism, (Hypo)Xanthine/Inosine containing
indole3carboxylicacid	0.883206	0.723075	1.0788	0.102065	1991	0.223664	0.570072	Yes	model_2	Female	OSA	indole-3-carboxylic acid	Amino Acid	Tryptophan Metabolism
indole3carboxylicacid	0.869413	0.732269	1.03224	0.0875868	1970	0.11011	0.602021	Yes	model_3	Female	OSA	indole-3-carboxylic acid	Amino Acid	Tryptophan Metabolism
indole3carboxylicacid	0.910699	0.747392	1.10969	0.100828	2011	0.353535	0.69055	Yes	model_1	Female	OSA	indole-3-carboxylic acid	Amino Acid	Tryptophan Metabolism
indolepropionate	0.948896	0.768432	1.17174	0.107627	1991	0.625985	0.828587	Yes	model_2	Female	OSA	indolepropionate	Amino Acid	Tryptophan Metabolism
indolepropionate	0.904066	0.712325	1.14742	0.121616	2011	0.40695	0.742968	Yes	model_1	Female	OSA	indolepropionate	Amino Acid	Tryptophan Metabolism
indolepropionate	0.975882	0.801525	1.18817	0.100421	1970	0.807916	0.902965	Yes	model_3	Female	OSA	indolepropionate	Amino Acid	Tryptophan Metabolism
indoxylsulfate	0.835066	0.669909	1.04094	0.112433	2011	0.108907	0.494815	Yes	model_1	Female	OSA	3-indoxyl sulfate	Amino Acid	Tryptophan Metabolism
indoxylsulfate	0.823527	0.662824	1.02319	0.110759	1970	0.0796037	0.568064	Yes	model_3	Female	OSA	3-indoxyl sulfate	Amino Acid	Tryptophan Metabolism
indoxylsulfate	0.789943	0.609533	1.02375	0.132279	1991	0.0746604	0.361528	Yes	model_2	Female	OSA	3-indoxyl sulfate	Amino Acid	Tryptophan Metabolism
inosine	0.788336	0.641057	0.969451	0.105513	2011	0.0241937	0.323849	Yes	model_1	Female	OSA	inosine	Nucleotide	Purine Metabolism, (Hypo)Xanthine/Inosine containing
inosine	0.820211	0.680825	0.988133	0.0950283	1970	0.0370123	0.500525	Yes	model_3	Female	OSA	inosine	Nucleotide	Purine Metabolism, (Hypo)Xanthine/Inosine containing
inosine	0.779043	0.63239	0.959706	0.106408	1991	0.0189501	0.20674	Yes	model_2	Female	OSA	inosine	Nucleotide	Purine Metabolism, (Hypo)Xanthine/Inosine containing
isoleucine	1.31419	1.06003	1.62929	0.109656	2011	0.0127167	0.321195	Yes	model_1	Female	OSA	isoleucine	Amino Acid	Leucine, Isoleucine and Valine Metabolism
isoleucine	1.34207	1.07057	1.68243	0.115318	1991	0.010731	0.20674	Yes	model_2	Female	OSA	isoleucine	Amino Acid	Leucine, Isoleucine and Valine Metabolism
isoleucine	1.1734	0.933047	1.47567	0.116941	1970	0.171501	0.663772	Yes	model_3	Female	OSA	isoleucine	Amino Acid	Leucine, Isoleucine and Valine Metabolism
Iurobilinogen	0.861748	0.55353	1.34159	0.22584	2011	0.510001	0.859453	No	model_1	Female	OSA	I-urobilinogen	Cofactors and Vitamins	Hemoglobin and Porphyrin Metabolism
Iurobilinogen	0.856377	0.550283	1.33274	0.225652	1970	0.492024	0.841306	No	model_3	Female	OSA	I-urobilinogen	Cofactors and Vitamins	Hemoglobin and Porphyrin Metabolism
Iurobilinogen	0.782745	0.499481	1.22665	0.229203	1991	0.285207	0.773443	No	model_2	Female	OSA	I-urobilinogen	Cofactors and Vitamins	Hemoglobin and Porphyrin Metabolism
kynurenate	0.901768	0.739142	1.10018	0.101463	1970	0.30817	0.689376	Yes	model_3	Female	OSA	kynurenate	Amino Acid	Tryptophan Metabolism
kynurenate	0.956487	0.762931	1.19915	0.115357	2011	0.699752	0.882628	Yes	model_1	Female	OSA	kynurenate	Amino Acid	Tryptophan Metabolism
kynurenate	0.958359	0.754252	1.2177	0.122192	1991	0.72778	0.884337	Yes	model_2	Female	OSA	kynurenate	Amino Acid	Tryptophan Metabolism
kynurenine	1.12692	0.917041	1.38483	0.105147	2011	0.255805	0.569197	Yes	model_1	Female	OSA	kynurenine	Amino Acid	Tryptophan Metabolism
kynurenine	1.0848	0.879913	1.3374	0.106802	1970	0.445969	0.77328	Yes	model_3	Female	OSA	kynurenine	Amino Acid	Tryptophan Metabolism
kynurenine	1.15502	0.946648	1.40925	0.101501	1991	0.155658	0.464177	Yes	model_2	Female	OSA	kynurenine	Amino Acid	Tryptophan Metabolism
lactate	1.02549	0.830616	1.26608	0.10753	1970	0.814923	0.905952	Yes	model_3	Female	OSA	lactate	Carbohydrate	Glycolysis, Gluconeogenesis, and Pyruvate Metabolism
lactate	1.15648	0.895765	1.49309	0.130338	2011	0.26466	0.576187	Yes	model_1	Female	OSA	lactate	Carbohydrate	Glycolysis, Gluconeogenesis, and Pyruvate Metabolism
lactate	1.19769	0.920971	1.55755	0.134042	1991	0.178364	0.501607	Yes	model_2	Female	OSA	lactate	Carbohydrate	Glycolysis, Gluconeogenesis, and Pyruvate Metabolism
laurylcarnitineC12	0.84504	0.694467	1.02826	0.100122	1970	0.0926341	0.584362	Yes	model_3	Female	OSA	laurylcarnitine (C12)	Lipid	Fatty Acid Metabolism(Acyl Carnitine)
laurylcarnitineC12	0.871205	0.687779	1.10355	0.120617	2011	0.252993	0.569197	Yes	model_1	Female	OSA	laurylcarnitine (C12)	Lipid	Fatty Acid Metabolism(Acyl Carnitine)
laurylcarnitineC12	0.813988	0.644682	1.02776	0.118973	1991	0.083651	0.371245	Yes	model_2	Female	OSA	laurylcarnitine (C12)	Lipid	Fatty Acid Metabolism(Acyl Carnitine)
leucine	1.28177	0.986624	1.66521	0.133525	2011	0.0630061	0.403793	Yes	model_1	Female	OSA	leucine	Amino Acid	Leucine, Isoleucine and Valine Metabolism
leucine	1.13911	0.903525	1.43612	0.118213	1970	0.27055	0.689376	Yes	model_3	Female	OSA	leucine	Amino Acid	Leucine, Isoleucine and Valine Metabolism
leucine	1.32576	1.0184	1.72587	0.134566	1991	0.0361263	0.237052	Yes	model_2	Female	OSA	leucine	Amino Acid	Leucine, Isoleucine and Valine Metabolism
leucylglycine	0.909076	0.760213	1.08709	0.0912397	1970	0.296118	0.689376	Yes	model_3	Female	OSA	leucylglycine	Peptide	Dipeptide
leucylglycine	0.849609	0.709241	1.01776	0.0921331	2011	0.0769022	0.430564	Yes	model_1	Female	OSA	leucylglycine	Peptide	Dipeptide
leucylglycine	0.877441	0.731049	1.05315	0.0931274	1991	0.160336	0.46542	Yes	model_2	Female	OSA	leucylglycine	Peptide	Dipeptide
linoleate182n6	0.847305	0.681702	1.05314	0.110953	1970	0.135336	0.602021	Yes	model_3	Female	OSA	linoleate (18:2n6)	Lipid	Polyunsaturated Fatty Acid (n3 and n6)
linoleate182n6	0.88586	0.673403	1.16535	0.139905	2011	0.386338	0.740776	Yes	model_1	Female	OSA	linoleate (18:2n6)	Lipid	Polyunsaturated Fatty Acid (n3 and n6)
linoleate182n6	0.811873	0.610667	1.07937	0.145302	1991	0.151479	0.464177	Yes	model_2	Female	OSA	linoleate (18:2n6)	Lipid	Polyunsaturated Fatty Acid (n3 and n6)
linolenoylGPC183	0.85814	0.682505	1.07897	0.116835	2011	0.190387	0.54294	Yes	model_1	Female	OSA	1-linolenoyl-GPC (18:3)*	Lipid	Lysophospholipid
linolenoylGPC183	0.906231	0.72053	1.13979	0.116993	1991	0.400016	0.690937	Yes	model_2	Female	OSA	1-linolenoyl-GPC (18:3)*	Lipid	Lysophospholipid
linolenoylGPC183	0.880843	0.722125	1.07445	0.101368	1970	0.210703	0.689376	Yes	model_3	Female	OSA	1-linolenoyl-GPC (18:3)*	Lipid	Lysophospholipid
linoleoyl2arachidonoylGPC182204n6	0.826387	0.641248	1.06498	0.129411	2011	0.140608	0.525428	Yes	model_1	Female	OSA	1-linoleoyl-2-arachidonoyl-GPC (18:2/20:4n6)*	Lipid	Phosphatidylcholine (PC)
linoleoyl2arachidonoylGPC182204n6	0.806285	0.617413	1.05293	0.136173	1970	0.11383	0.602021	Yes	model_3	Female	OSA	1-linoleoyl-2-arachidonoyl-GPC (18:2/20:4n6)*	Lipid	Phosphatidylcholine (PC)
linoleoyl2arachidonoylGPC182204n6	0.820347	0.639053	1.05307	0.127419	1991	0.120148	0.418515	Yes	model_2	Female	OSA	1-linoleoyl-2-arachidonoyl-GPC (18:2/20:4n6)*	Lipid	Phosphatidylcholine (PC)
linoleoylcarnitineC182	0.83629	0.688101	1.01639	0.0995098	1970	0.072398	0.561683	Yes	model_3	Female	OSA	linoleoylcarnitine (C18:2)*	Lipid	Fatty Acid Metabolism(Acyl Carnitine)
linoleoylcarnitineC182	0.852148	0.685281	1.05965	0.111189	2011	0.150167	0.525428	Yes	model_1	Female	OSA	linoleoylcarnitine (C18:2)*	Lipid	Fatty Acid Metabolism(Acyl Carnitine)
linoleoylcarnitineC182	0.769687	0.626056	0.94627	0.10538	1991	0.0129887	0.20674	Yes	model_2	Female	OSA	linoleoylcarnitine (C18:2)*	Lipid	Fatty Acid Metabolism(Acyl Carnitine)
linoleoylethanolamide	1.16611	0.887417	1.53232	0.139342	2011	0.270104	0.581976	Yes	model_1	Female	OSA	linoleoyl ethanolamide	Lipid	Endocannabinoid
linoleoylethanolamide	1.15767	0.943039	1.42115	0.104622	1970	0.161684	0.64098	Yes	model_3	Female	OSA	linoleoyl ethanolamide	Lipid	Endocannabinoid
linoleoylethanolamide	1.13716	0.86044	1.50289	0.14227	1991	0.366272	0.68017	Yes	model_2	Female	OSA	linoleoyl ethanolamide	Lipid	Endocannabinoid
linoleoylGPA182	0.91281	0.698946	1.19211	0.136201	2011	0.502985	0.777292	Yes	model_1	Female	OSA	1-linoleoyl-GPA (18:2)*	Lipid	Lysophospholipid
linoleoylGPA182	0.914617	0.703778	1.18862	0.133695	1991	0.504414	0.737221	Yes	model_2	Female	OSA	1-linoleoyl-GPA (18:2)*	Lipid	Lysophospholipid
linoleoylGPA182	0.882984	0.717775	1.08622	0.105689	1970	0.239	0.689376	Yes	model_3	Female	OSA	1-linoleoyl-GPA (18:2)*	Lipid	Lysophospholipid
linoleoylGPE182	1.16174	0.931285	1.44922	0.112809	2011	0.18387	0.54294	Yes	model_1	Female	OSA	1-linoleoyl-GPE (18:2)*	Lipid	Lysophospholipid
linoleoylGPE182	1.13054	0.901007	1.41854	0.115784	1991	0.289291	0.595543	Yes	model_2	Female	OSA	1-linoleoyl-GPE (18:2)*	Lipid	Lysophospholipid
linoleoylGPE182	1.09329	0.864711	1.38229	0.119669	1970	0.456081	0.77328	Yes	model_3	Female	OSA	1-linoleoyl-GPE (18:2)*	Lipid	Lysophospholipid
linoleoyllinoleoylglycerol1821821	1.20525	0.967839	1.50091	0.111929	1970	0.0953276	0.584362	Yes	model_3	Female	OSA	linoleoyl-linoleoyl-glycerol (18:2/18:2) [1]*	Lipid	Diacylglycerol
linoleoyllinoleoylglycerol1821821	1.4168	1.15943	1.7313	0.102281	2011	0.000658449	0.137616	Yes	model_1	Female	OSA	linoleoyl-linoleoyl-glycerol (18:2/18:2) [1]*	Lipid	Diacylglycerol
linoleoyllinoleoylglycerol1821821	1.37989	1.12983	1.6853	0.102011	1991	0.00159625	0.113262	Yes	model_2	Female	OSA	linoleoyl-linoleoyl-glycerol (18:2/18:2) [1]*	Lipid	Diacylglycerol
lysine	1.12763	0.918737	1.38403	0.104529	1970	0.250486	0.689376	Yes	model_3	Female	OSA	lysine	Amino Acid	Lysine Metabolism
lysine	1.1733	0.924803	1.48857	0.121426	2011	0.188109	0.54294	Yes	model_1	Female	OSA	lysine	Amino Acid	Lysine Metabolism
lysine	1.23773	0.979262	1.56442	0.119507	1991	0.0743181	0.361528	Yes	model_2	Female	OSA	lysine	Amino Acid	Lysine Metabolism
malate	1.09778	0.825089	1.4606	0.145692	2011	0.521953	0.788132	Yes	model_1	Female	OSA	malate	Energy	TCA Cycle
malate	1.04307	0.777381	1.39958	0.149999	1991	0.778591	0.909081	Yes	model_2	Female	OSA	malate	Energy	TCA Cycle
malate	0.997141	0.797893	1.24614	0.113734	1970	0.979915	0.989816	Yes	model_3	Female	OSA	malate	Energy	TCA Cycle
methionine	1.03934	0.721855	1.49647	0.18598	2011	0.835622	0.932324	Yes	model_1	Female	OSA	methionine	Amino Acid	Methionine, Cysteine, SAM and Taurine Metabolism
methionine	1.10748	0.838701	1.46238	0.141828	1970	0.471671	0.77328	Yes	model_3	Female	OSA	methionine	Amino Acid	Methionine, Cysteine, SAM and Taurine Metabolism
methionine	1.11069	0.792497	1.55664	0.172218	1991	0.542142	0.765592	Yes	model_2	Female	OSA	methionine	Amino Acid	Methionine, Cysteine, SAM and Taurine Metabolism
methioninesulfoxide	1.07547	0.830244	1.39312	0.132037	2011	0.581611	0.819225	Yes	model_1	Female	OSA	methionine sulfoxide	Amino Acid	Methionine, Cysteine, SAM and Taurine Metabolism
methioninesulfoxide	1.06517	0.873142	1.29943	0.101424	1970	0.533629	0.787444	Yes	model_3	Female	OSA	methionine sulfoxide	Amino Acid	Methionine, Cysteine, SAM and Taurine Metabolism
methioninesulfoxide	1.04501	0.798615	1.36743	0.137197	1991	0.748269	0.893647	Yes	model_2	Female	OSA	methionine sulfoxide	Amino Acid	Methionine, Cysteine, SAM and Taurine Metabolism
methyl2oxobutyrate	1.11009	0.82804	1.48821	0.149559	2011	0.484971	0.777292	Yes	model_1	Female	OSA	3-methyl-2-oxobutyrate	Amino Acid	Leucine, Isoleucine and Valine Metabolism
methyl2oxobutyrate	0.92596	0.717587	1.19484	0.13007	1970	0.55425	0.793412	Yes	model_3	Female	OSA	3-methyl-2-oxobutyrate	Amino Acid	Leucine, Isoleucine and Valine Metabolism
methyl2oxobutyrate	1.08621	0.807125	1.46181	0.151518	1991	0.585204	0.796938	Yes	model_2	Female	OSA	3-methyl-2-oxobutyrate	Amino Acid	Leucine, Isoleucine and Valine Metabolism
methyl2oxopentanoate	1.07908	0.728169	1.59911	0.200681	2011	0.704485	0.882628	Yes	model_1	Female	OSA	4-methyl-2-oxopentanoate	Amino Acid	Leucine, Isoleucine and Valine Metabolism
methyl2oxopentanoate	1.09191	0.741807	1.60724	0.197241	1991	0.655754	0.830622	Yes	model_2	Female	OSA	4-methyl-2-oxopentanoate	Amino Acid	Leucine, Isoleucine and Valine Metabolism
methyl2oxopentanoate	0.950634	0.709357	1.27398	0.149372	1970	0.734666	0.884964	Yes	model_3	Female	OSA	4-methyl-2-oxopentanoate	Amino Acid	Leucine, Isoleucine and Valine Metabolism
methylguanine	1.11694	0.896917	1.39095	0.111933	1970	0.323122	0.689376	Yes	model_3	Female	OSA	7-methylguanine	Nucleotide	Purine Metabolism, Guanine containing
methylguanine	1.11432	0.863785	1.43753	0.129938	2011	0.404809	0.742968	Yes	model_1	Female	OSA	7-methylguanine	Nucleotide	Purine Metabolism, Guanine containing
methylguanine	1.13896	0.88758	1.46152	0.127229	1991	0.306469	0.598618	Yes	model_2	Female	OSA	7-methylguanine	Nucleotide	Purine Metabolism, Guanine containing
methylhistamine	0.825618	0.695471	0.980119	0.0875215	2011	0.0285646	0.331667	Yes	model_1	Female	OSA	1-methylhistamine	Amino Acid	Histidine Metabolism
methylhistamine	0.861178	0.723573	1.02495	0.088827	1970	0.0924669	0.584362	Yes	model_3	Female	OSA	1-methylhistamine	Amino Acid	Histidine Metabolism
methylhistamine	0.851217	0.710486	1.01982	0.0922027	1991	0.0806187	0.371245	Yes	model_2	Female	OSA	1-methylhistamine	Amino Acid	Histidine Metabolism
methylhistidine1	0.96271	0.757482	1.22354	0.122323	2011	0.756048	0.890148	Yes	model_1	Female	OSA	1-methylhistidine	Amino Acid	Histidine Metabolism
methylhistidine1	0.985543	0.779211	1.24651	0.119852	1991	0.903289	0.940917	Yes	model_2	Female	OSA	1-methylhistidine	Amino Acid	Histidine Metabolism
methylhistidine1	1.01366	0.813067	1.26373	0.112503	1970	0.904032	0.963578	Yes	model_3	Female	OSA	1-methylhistidine	Amino Acid	Histidine Metabolism
methylhistidine3	0.894285	0.731863	1.09275	0.102261	1991	0.274569	0.595543	Yes	model_2	Female	OSA	3-methylhistidine	Amino Acid	Histidine Metabolism
methylhistidine3	0.884753	0.725026	1.07967	0.101582	2011	0.228053	0.556634	Yes	model_1	Female	OSA	3-methylhistidine	Amino Acid	Histidine Metabolism
methylhistidine3	0.946975	0.783496	1.14457	0.0966874	1970	0.573102	0.809313	Yes	model_3	Female	OSA	3-methylhistidine	Amino Acid	Histidine Metabolism
methylnicotinamide	0.754672	0.598299	0.951915	0.118466	1991	0.0175024	0.20674	Yes	model_2	Female	OSA	1-methylnicotinamide	Cofactors and Vitamins	Nicotinate and Nicotinamide Metabolism
methylnicotinamide	0.723299	0.580673	0.900957	0.112059	2011	0.00384338	0.249544	Yes	model_1	Female	OSA	1-methylnicotinamide	Cofactors and Vitamins	Nicotinate and Nicotinamide Metabolism
methylnicotinamide	0.796444	0.635392	0.998317	0.115262	1970	0.0483121	0.500525	Yes	model_3	Female	OSA	1-methylnicotinamide	Cofactors and Vitamins	Nicotinate and Nicotinamide Metabolism
methylthioadenosineMTA	1.20552	0.901281	1.61246	0.148393	2011	0.207824	0.54294	Yes	model_1	Female	OSA	5-methylthioadenosine (MTA)	Amino Acid	Polyamine Metabolism
methylthioadenosineMTA	1.23108	0.927494	1.63405	0.144472	1991	0.150149	0.464177	Yes	model_2	Female	OSA	5-methylthioadenosine (MTA)	Amino Acid	Polyamine Metabolism
methylthioadenosineMTA	1.16431	0.903007	1.50123	0.129671	1970	0.240713	0.689376	Yes	model_3	Female	OSA	5-methylthioadenosine (MTA)	Amino Acid	Polyamine Metabolism
methyluridineribothymidine	0.866382	0.703221	1.0674	0.106456	2011	0.177878	0.54294	Yes	model_1	Female	OSA	5-methyluridine (ribothymidine)	Nucleotide	Pyrimidine Metabolism, Uracil containing
methyluridineribothymidine	0.914146	0.749952	1.11429	0.101011	1970	0.374185	0.724116	Yes	model_3	Female	OSA	5-methyluridine (ribothymidine)	Nucleotide	Pyrimidine Metabolism, Uracil containing
methyluridineribothymidine	0.84072	0.678546	1.04165	0.10934	1991	0.112567	0.404679	Yes	model_2	Female	OSA	5-methyluridine (ribothymidine)	Nucleotide	Pyrimidine Metabolism, Uracil containing
methylxanthine3	1.16571	0.956471	1.42072	0.100935	2011	0.128743	0.525428	Yes	model_1	Female	OSA	3-methylxanthine	Xenobiotics	Xanthine Metabolism
methylxanthine3	1.17013	0.949235	1.44244	0.106744	1991	0.141041	0.460588	Yes	model_2	Female	OSA	3-methylxanthine	Xenobiotics	Xanthine Metabolism
methylxanthine3	1.14104	0.960628	1.35533	0.0878086	1970	0.132955	0.602021	Yes	model_3	Female	OSA	3-methylxanthine	Xenobiotics	Xanthine Metabolism
methylxanthine7	1.11688	0.88638	1.40732	0.117934	1991	0.348598	0.668413	Yes	model_2	Female	OSA	7-methylxanthine	Xenobiotics	Xanthine Metabolism
methylxanthine7	1.09554	0.883171	1.35899	0.109943	2011	0.406546	0.742968	Yes	model_1	Female	OSA	7-methylxanthine	Xenobiotics	Xanthine Metabolism
methylxanthine7	1.16164	0.962016	1.40268	0.0962012	1970	0.119359	0.602021	Yes	model_3	Female	OSA	7-methylxanthine	Xenobiotics	Xanthine Metabolism
myristoleoylcarnitineC141	0.813652	0.655969	1.00924	0.109908	2011	0.0606122	0.403793	Yes	model_1	Female	OSA	myristoleoylcarnitine (C14:1)*	Lipid	Fatty Acid Metabolism(Acyl Carnitine)
myristoleoylcarnitineC141	0.824243	0.694021	0.978899	0.0877365	1970	0.0275896	0.500525	Yes	model_3	Female	OSA	myristoleoylcarnitine (C14:1)*	Lipid	Fatty Acid Metabolism(Acyl Carnitine)
myristoleoylcarnitineC141	0.757786	0.61325	0.936388	0.107974	1991	0.0102075	0.20674	Yes	model_2	Female	OSA	myristoleoylcarnitine (C14:1)*	Lipid	Fatty Acid Metabolism(Acyl Carnitine)
myristoylcarnitineC14	0.696084	0.420402	1.15254	0.257274	2011	0.159081	0.859453	No	model_1	Female	OSA	myristoylcarnitine (C14)	Lipid	Fatty Acid Metabolism(Acyl Carnitine)
myristoylcarnitineC14	0.649961	0.410966	1.02794	0.233878	1970	0.065451	0.65451	No	model_3	Female	OSA	myristoylcarnitine (C14)	Lipid	Fatty Acid Metabolism(Acyl Carnitine)
myristoylcarnitineC14	0.677542	0.410923	1.11715	0.255135	1991	0.127061	0.635307	No	model_2	Female	OSA	myristoylcarnitine (C14)	Lipid	Fatty Acid Metabolism(Acyl Carnitine)
N1acetylspermidine	0.995001	0.786994	1.25798	0.119654	2011	0.966589	0.981216	Yes	model_1	Female	OSA	N('1)-acetylspermidine	Amino Acid	Polyamine Metabolism
N1acetylspermidine	0.996533	0.785796	1.26379	0.121217	1991	0.977146	0.988856	Yes	model_2	Female	OSA	N('1)-acetylspermidine	Amino Acid	Polyamine Metabolism
N1acetylspermidine	0.992471	0.799483	1.23204	0.110322	1970	0.945382	0.987924	Yes	model_3	Female	OSA	N('1)-acetylspermidine	Amino Acid	Polyamine Metabolism
N1Methyl2pyridone5carboxamide	0.797498	0.643932	0.987688	0.109126	1970	0.0381233	0.500525	Yes	model_3	Female	OSA	N1-Methyl-2-pyridone-5-carboxamide	Cofactors and Vitamins	Nicotinate and Nicotinamide Metabolism
N1Methyl2pyridone5carboxamide	0.814568	0.63756	1.04072	0.125005	1991	0.100858	0.404679	Yes	model_2	Female	OSA	N1-Methyl-2-pyridone-5-carboxamide	Cofactors and Vitamins	Nicotinate and Nicotinamide Metabolism
N1Methyl2pyridone5carboxamide	0.793432	0.622594	1.01115	0.123711	2011	0.06143	0.403793	Yes	model_1	Female	OSA	N1-Methyl-2-pyridone-5-carboxamide	Cofactors and Vitamins	Nicotinate and Nicotinamide Metabolism
N1methyladenosine	1.08674	0.888041	1.3299	0.10302	2011	0.419416	0.742968	Yes	model_1	Female	OSA	N1-methyladenosine	Nucleotide	Purine Metabolism, Adenine containing
N1methyladenosine	1.003	0.800352	1.25696	0.115153	1970	0.979239	0.989816	Yes	model_3	Female	OSA	N1-methyladenosine	Nucleotide	Purine Metabolism, Adenine containing
N1methyladenosine	1.06844	0.854415	1.33608	0.114051	1991	0.561604	0.782501	Yes	model_2	Female	OSA	N1-methyladenosine	Nucleotide	Purine Metabolism, Adenine containing
N4acetylcytidine	0.972935	0.814777	1.16179	0.0905115	2011	0.76178	0.890148	Yes	model_1	Female	OSA	N4-acetylcytidine	Nucleotide	Pyrimidine Metabolism, Cytidine containing
N4acetylcytidine	0.89724	0.737227	1.09198	0.100218	1970	0.279268	0.689376	Yes	model_3	Female	OSA	N4-acetylcytidine	Nucleotide	Pyrimidine Metabolism, Cytidine containing
N4acetylcytidine	0.95484	0.784338	1.16241	0.100359	1991	0.645181	0.828587	Yes	model_2	Female	OSA	N4-acetylcytidine	Nucleotide	Pyrimidine Metabolism, Cytidine containing
N6acetyllysine	1.01632	0.831117	1.24279	0.102638	2011	0.874697	0.936917	Yes	model_1	Female	OSA	N6-acetyllysine	Amino Acid	Lysine Metabolism
N6acetyllysine	1.00208	0.816684	1.22956	0.104378	1991	0.984125	0.988856	Yes	model_2	Female	OSA	N6-acetyllysine	Amino Acid	Lysine Metabolism
N6acetyllysine	1.00553	0.83792	1.20666	0.0930329	1970	0.952757	0.989106	Yes	model_3	Female	OSA	N6-acetyllysine	Amino Acid	Lysine Metabolism
N6N6N6trimethyllysine	0.937094	0.765328	1.14741	0.103306	2011	0.529396	0.788132	Yes	model_1	Female	OSA	N6,N6,N6-trimethyllysine	Amino Acid	Lysine Metabolism
N6N6N6trimethyllysine	0.968141	0.788351	1.18893	0.104814	1970	0.757396	0.884964	Yes	model_3	Female	OSA	N6,N6,N6-trimethyllysine	Amino Acid	Lysine Metabolism
N6N6N6trimethyllysine	0.92068	0.744983	1.13781	0.108037	1991	0.444302	0.712161	Yes	model_2	Female	OSA	N6,N6,N6-trimethyllysine	Amino Acid	Lysine Metabolism
Nacetylalanine	0.993015	0.795055	1.24027	0.113436	2011	0.950731	0.981216	Yes	model_1	Female	OSA	N-acetylalanine	Amino Acid	Alanine and Aspartate Metabolism
Nacetylalanine	0.911052	0.74196	1.11868	0.104747	1970	0.373822	0.724116	Yes	model_3	Female	OSA	N-acetylalanine	Amino Acid	Alanine and Aspartate Metabolism
Nacetylalanine	0.968226	0.762709	1.22912	0.121729	1991	0.790809	0.912378	Yes	model_2	Female	OSA	N-acetylalanine	Amino Acid	Alanine and Aspartate Metabolism
Nacetylarginine	1.07068	0.889962	1.2881	0.0943226	1991	0.469024	0.726119	Yes	model_2	Female	OSA	N-acetylarginine	Amino Acid	Urea cycle; Arginine and Proline Metabolism
Nacetylarginine	1.04458	0.865711	1.26041	0.0958259	2011	0.649004	0.863961	Yes	model_1	Female	OSA	N-acetylarginine	Amino Acid	Urea cycle; Arginine and Proline Metabolism
Nacetylarginine	1.04932	0.886003	1.24274	0.0863145	1970	0.577016	0.809371	Yes	model_3	Female	OSA	N-acetylarginine	Amino Acid	Urea cycle; Arginine and Proline Metabolism
NacetylaspartateNAA	0.928718	0.753485	1.1447	0.106682	1991	0.488193	0.728803	Yes	model_2	Female	OSA	N-acetylaspartate (NAA)	Amino Acid	Alanine and Aspartate Metabolism
NacetylaspartateNAA	0.97812	0.785681	1.21769	0.111777	2011	0.843106	0.932324	Yes	model_1	Female	OSA	N-acetylaspartate (NAA)	Amino Acid	Alanine and Aspartate Metabolism
NacetylaspartateNAA	0.936315	0.773687	1.13313	0.0973395	1970	0.49903	0.77328	Yes	model_3	Female	OSA	N-acetylaspartate (NAA)	Amino Acid	Alanine and Aspartate Metabolism
Nacetylglutamate	0.986851	0.827282	1.1772	0.0899864	1970	0.883062	0.952543	Yes	model_3	Female	OSA	N-acetylglutamate	Amino Acid	Glutamate Metabolism
Nacetylglutamate	1.0846	0.919278	1.27965	0.0843754	2011	0.335814	0.662123	Yes	model_1	Female	OSA	N-acetylglutamate	Amino Acid	Glutamate Metabolism
Nacetylglutamate	1.0403	0.877015	1.23398	0.0871107	1991	0.650183	0.828587	Yes	model_2	Female	OSA	N-acetylglutamate	Amino Acid	Glutamate Metabolism
Nacetylglutamine	1.10281	0.886655	1.37167	0.111308	1970	0.37928	0.727243	Yes	model_3	Female	OSA	N-acetylglutamine	Amino Acid	Glutamate Metabolism
Nacetylglutamine	1.04098	0.764333	1.41775	0.157607	1991	0.798876	0.912378	Yes	model_2	Female	OSA	N-acetylglutamine	Amino Acid	Glutamate Metabolism
Nacetylglutamine	1.05838	0.786568	1.42412	0.151437	2011	0.707901	0.882628	Yes	model_1	Female	OSA	N-acetylglutamine	Amino Acid	Glutamate Metabolism
Nacetylglycine	0.80228	0.655165	0.98243	0.103352	1991	0.0330466	0.237052	Yes	model_2	Female	OSA	N-acetylglycine	Amino Acid	Glycine, Serine and Threonine Metabolism
Nacetylglycine	0.837367	0.668987	1.04813	0.11454	2011	0.121235	0.509647	Yes	model_1	Female	OSA	N-acetylglycine	Amino Acid	Glycine, Serine and Threonine Metabolism
Nacetylglycine	0.928314	0.754221	1.14259	0.105961	1970	0.482673	0.77328	Yes	model_3	Female	OSA	N-acetylglycine	Amino Acid	Glycine, Serine and Threonine Metabolism
Nacetylhistidine	0.998885	0.777501	1.28331	0.127834	2011	0.993037	0.993037	Yes	model_1	Female	OSA	N-acetylhistidine	Amino Acid	Histidine Metabolism
Nacetylhistidine	1.01475	0.788544	1.30585	0.128678	1991	0.909403	0.940917	Yes	model_2	Female	OSA	N-acetylhistidine	Amino Acid	Histidine Metabolism
Nacetylhistidine	0.937087	0.764006	1.14938	0.104184	1970	0.53283	0.787444	Yes	model_3	Female	OSA	N-acetylhistidine	Amino Acid	Histidine Metabolism
Nacetylmethionine	0.864975	0.662976	1.12852	0.135695	2011	0.285079	0.601832	Yes	model_1	Female	OSA	N-acetylmethionine	Amino Acid	Methionine, Cysteine, SAM and Taurine Metabolism
Nacetylmethionine	0.904767	0.754521	1.08493	0.0926502	1970	0.280065	0.689376	Yes	model_3	Female	OSA	N-acetylmethionine	Amino Acid	Methionine, Cysteine, SAM and Taurine Metabolism
Nacetylmethionine	0.828012	0.641086	1.06944	0.130543	1991	0.148256	0.464177	Yes	model_2	Female	OSA	N-acetylmethionine	Amino Acid	Methionine, Cysteine, SAM and Taurine Metabolism
Nacetylphenylalanine	1.11103	0.89117	1.38513	0.112503	1970	0.349352	0.723368	Yes	model_3	Female	OSA	N-acetylphenylalanine	Amino Acid	Phenylalanine Metabolism
Nacetylphenylalanine	1.21532	0.94221	1.56759	0.129864	1991	0.133196	0.45636	Yes	model_2	Female	OSA	N-acetylphenylalanine	Amino Acid	Phenylalanine Metabolism
Nacetylphenylalanine	1.18998	0.920187	1.53886	0.131179	2011	0.184868	0.54294	Yes	model_1	Female	OSA	N-acetylphenylalanine	Amino Acid	Phenylalanine Metabolism
Nacetylputrescine	0.896501	0.743762	1.08061	0.0952951	1970	0.25159	0.689376	Yes	model_3	Female	OSA	N-acetylputrescine	Amino Acid	Polyamine Metabolism
Nacetylputrescine	0.904008	0.749441	1.09045	0.0956684	1991	0.291488	0.595543	Yes	model_2	Female	OSA	N-acetylputrescine	Amino Acid	Polyamine Metabolism
Nacetylputrescine	0.915408	0.776979	1.0785	0.0836516	2011	0.290699	0.607561	Yes	model_1	Female	OSA	N-acetylputrescine	Amino Acid	Polyamine Metabolism
Nacetylserine	1.01747	0.823029	1.25785	0.108206	1991	0.872839	0.932437	Yes	model_2	Female	OSA	N-acetylserine	Amino Acid	Glycine, Serine and Threonine Metabolism
Nacetylserine	0.968056	0.79629	1.17687	0.0996567	1970	0.7446	0.884964	Yes	model_3	Female	OSA	N-acetylserine	Amino Acid	Glycine, Serine and Threonine Metabolism
Nacetylserine	1.0343	0.847334	1.26252	0.101727	2011	0.740246	0.890148	Yes	model_1	Female	OSA	N-acetylserine	Amino Acid	Glycine, Serine and Threonine Metabolism
Nalphaacetylornithine	1.1347	0.717512	1.79447	0.233846	1970	0.588914	0.841306	No	model_3	Female	OSA	N-alpha-acetylornithine	Amino Acid	Urea cycle; Arginine and Proline Metabolism
Nalphaacetylornithine	1.12569	0.71757	1.76592	0.229734	2011	0.606306	0.859453	No	model_1	Female	OSA	N-alpha-acetylornithine	Amino Acid	Urea cycle; Arginine and Proline Metabolism
Nalphaacetylornithine	1.133	0.706418	1.8172	0.241031	1991	0.604403	0.951501	No	model_2	Female	OSA	N-alpha-acetylornithine	Amino Acid	Urea cycle; Arginine and Proline Metabolism
nicotinamide	1.0277	0.809126	1.30532	0.122002	1991	0.82279	0.919099	Yes	model_2	Female	OSA	nicotinamide	Cofactors and Vitamins	Nicotinate and Nicotinamide Metabolism
nicotinamide	0.988417	0.780008	1.25251	0.120817	2011	0.923178	0.959921	Yes	model_1	Female	OSA	nicotinamide	Cofactors and Vitamins	Nicotinate and Nicotinamide Metabolism
nicotinamide	0.996853	0.819517	1.21256	0.0999433	1970	0.974843	0.989816	Yes	model_3	Female	OSA	nicotinamide	Cofactors and Vitamins	Nicotinate and Nicotinamide Metabolism
Nmethylproline	1.02784	0.767714	1.37611	0.148877	1991	0.853655	0.927081	Yes	model_2	Female	OSA	N-methylproline	Amino Acid	Urea cycle; Arginine and Proline Metabolism
Nmethylproline	1.04982	0.869573	1.26743	0.0961085	1970	0.612938	0.824499	Yes	model_3	Female	OSA	N-methylproline	Amino Acid	Urea cycle; Arginine and Proline Metabolism
Nmethylproline	0.975721	0.74662	1.27512	0.136541	2011	0.857146	0.936917	Yes	model_1	Female	OSA	N-methylproline	Amino Acid	Urea cycle; Arginine and Proline Metabolism
Noleoylserine	0.944834	0.769796	1.15967	0.104533	2011	0.587232	0.819225	Yes	model_1	Female	OSA	N-oleoylserine	Lipid	Endocannabinoid
Noleoylserine	0.921186	0.747588	1.13509	0.106536	1970	0.44096	0.77328	Yes	model_3	Female	OSA	N-oleoylserine	Lipid	Endocannabinoid
Noleoylserine	0.907858	0.735564	1.12051	0.107372	1991	0.367959	0.68017	Yes	model_2	Female	OSA	N-oleoylserine	Lipid	Endocannabinoid
Npalmitoylsphingosined181160	0.928526	0.70221	1.22778	0.142533	1970	0.602867	0.82207	Yes	model_3	Female	OSA	N-palmitoyl-sphingosine (d18:1/16:0)	Lipid	Ceramides
Npalmitoylsphingosined181160	1.12155	0.893544	1.40773	0.115955	2011	0.322528	0.65445	Yes	model_1	Female	OSA	N-palmitoyl-sphingosine (d18:1/16:0)	Lipid	Ceramides
Npalmitoylsphingosined181160	1.09626	0.87943	1.36656	0.112444	1991	0.413715	0.691732	Yes	model_2	Female	OSA	N-palmitoyl-sphingosine (d18:1/16:0)	Lipid	Ceramides
octanoylcarnitineC8	0.858542	0.672369	1.09626	0.124708	2011	0.221326	0.556634	Yes	model_1	Female	OSA	octanoylcarnitine (C8)	Lipid	Fatty Acid Metabolism(Acyl Carnitine)
octanoylcarnitineC8	0.820923	0.668303	1.0084	0.104942	1970	0.0600626	0.523045	Yes	model_3	Female	OSA	octanoylcarnitine (C8)	Lipid	Fatty Acid Metabolism(Acyl Carnitine)
octanoylcarnitineC8	0.789767	0.626658	0.99533	0.118029	1991	0.0455372	0.27992	Yes	model_2	Female	OSA	octanoylcarnitine (C8)	Lipid	Fatty Acid Metabolism(Acyl Carnitine)
oleoylarachidonoylglycerol1812041	1.0453	0.784166	1.39339	0.146651	2011	0.762587	0.890148	Yes	model_1	Female	OSA	oleoyl-arachidonoyl-glycerol (18:1/20:4) [1]*	Lipid	Diacylglycerol
oleoylarachidonoylglycerol1812041	1.02871	0.758979	1.3943	0.155146	1991	0.85524	0.927081	Yes	model_2	Female	OSA	oleoyl-arachidonoyl-glycerol (18:1/20:4) [1]*	Lipid	Diacylglycerol
oleoylarachidonoylglycerol1812041	0.817679	0.620357	1.07777	0.140906	1970	0.153145	0.64098	Yes	model_3	Female	OSA	oleoyl-arachidonoyl-glycerol (18:1/20:4) [1]*	Lipid	Diacylglycerol
oleoylcarnitineC181	0.870665	0.690423	1.09796	0.118343	2011	0.241874	0.565946	Yes	model_1	Female	OSA	oleoylcarnitine (C18:1)	Lipid	Fatty Acid Metabolism(Acyl Carnitine)
oleoylcarnitineC181	0.812749	0.654587	1.00913	0.110418	1991	0.0604201	0.332311	Yes	model_2	Female	OSA	oleoylcarnitine (C18:1)	Lipid	Fatty Acid Metabolism(Acyl Carnitine)
oleoylcarnitineC181	0.839993	0.696103	1.01363	0.0958653	1970	0.0689384	0.561683	Yes	model_3	Female	OSA	oleoylcarnitine (C18:1)	Lipid	Fatty Acid Metabolism(Acyl Carnitine)
oleoylGPC181	0.919054	0.751769	1.12356	0.102508	2011	0.410248	0.742968	Yes	model_1	Female	OSA	1-oleoyl-GPC (18:1)	Lipid	Lysophospholipid
oleoylGPC181	0.933678	0.765932	1.13816	0.10104	1991	0.497027	0.736728	Yes	model_2	Female	OSA	1-oleoyl-GPC (18:1)	Lipid	Lysophospholipid
oleoylGPC181	0.97089	0.784734	1.20121	0.108606	1970	0.785616	0.884964	Yes	model_3	Female	OSA	1-oleoyl-GPC (18:1)	Lipid	Lysophospholipid
oleoylGPE181	1.10609	0.870974	1.40467	0.121924	2011	0.40825	0.742968	Yes	model_1	Female	OSA	1-oleoyl-GPE (18:1)	Lipid	Lysophospholipid
oleoylGPE181	1.07212	0.8265	1.39074	0.132753	1970	0.599868	0.82207	Yes	model_3	Female	OSA	1-oleoyl-GPE (18:1)	Lipid	Lysophospholipid
oleoylGPE181	1.09013	0.860481	1.38106	0.120692	1991	0.474618	0.726541	Yes	model_2	Female	OSA	1-oleoyl-GPE (18:1)	Lipid	Lysophospholipid
oleoyllinoleoylglycerol1811821	1.129	0.789706	1.61407	0.18236	1970	0.505835	0.77735	Yes	model_3	Female	OSA	oleoyl-linoleoyl-glycerol (18:1/18:2) [1]	Lipid	Diacylglycerol
oleoyllinoleoylglycerol1811821	1.37843	1.09475	1.73562	0.117561	1991	0.00633288	0.189082	Yes	model_2	Female	OSA	oleoyl-linoleoyl-glycerol (18:1/18:2) [1]	Lipid	Diacylglycerol
oleoyllinoleoylglycerol1811821	1.39436	1.1057	1.7584	0.118348	2011	0.0049698	0.249544	Yes	model_1	Female	OSA	oleoyl-linoleoyl-glycerol (18:1/18:2) [1]	Lipid	Diacylglycerol
ornithine	1.06099	0.866198	1.29958	0.103491	2011	0.567298	0.812091	Yes	model_1	Female	OSA	ornithine	Amino Acid	Urea cycle; Arginine and Proline Metabolism
ornithine	1.10771	0.912243	1.34507	0.099054	1970	0.301724	0.689376	Yes	model_3	Female	OSA	ornithine	Amino Acid	Urea cycle; Arginine and Proline Metabolism
ornithine	1.09257	0.885055	1.34874	0.107469	1991	0.410047	0.691128	Yes	model_2	Female	OSA	ornithine	Amino Acid	Urea cycle; Arginine and Proline Metabolism
orotate	1.02438	0.867926	1.20903	0.084557	1970	0.77579	0.884964	Yes	model_3	Female	OSA	orotate	Nucleotide	Pyrimidine Metabolism, Orotate containing
orotate	1.01518	0.83637	1.23221	0.0988496	1991	0.8789	0.932437	Yes	model_2	Female	OSA	orotate	Nucleotide	Pyrimidine Metabolism, Orotate containing
orotate	1.00519	0.822372	1.22865	0.102418	2011	0.959693	0.981216	Yes	model_1	Female	OSA	orotate	Nucleotide	Pyrimidine Metabolism, Orotate containing
oxalateethanedioate	0.858646	0.68483	1.07658	0.115401	2011	0.186635	0.54294	Yes	model_1	Female	OSA	oxalate (ethanedioate)	Cofactors and Vitamins	Ascorbate and Aldarate Metabolism
oxalateethanedioate	0.85502	0.680039	1.07502	0.116824	1991	0.180003	0.501607	Yes	model_2	Female	OSA	oxalate (ethanedioate)	Cofactors and Vitamins	Ascorbate and Aldarate Metabolism
oxalateethanedioate	0.91468	0.755261	1.10775	0.0977096	1970	0.36139	0.724116	Yes	model_3	Female	OSA	oxalate (ethanedioate)	Cofactors and Vitamins	Ascorbate and Aldarate Metabolism
oxoproline	0.97175	0.74934	1.26017	0.132605	2011	0.828904	0.932324	Yes	model_1	Female	OSA	5-oxoproline	Amino Acid	Glutathione Metabolism
oxoproline	0.933736	0.705283	1.23619	0.143161	1991	0.632004	0.828587	Yes	model_2	Female	OSA	5-oxoproline	Amino Acid	Glutathione Metabolism
oxoproline	0.944256	0.759898	1.17334	0.110823	1970	0.604761	0.82207	Yes	model_3	Female	OSA	5-oxoproline	Amino Acid	Glutathione Metabolism
palmitate160	0.816202	0.663658	1.00381	0.105559	1970	0.0543574	0.500525	Yes	model_3	Female	OSA	palmitate (16:0)	Lipid	Long Chain Fatty Acid
palmitate160	0.833198	0.6072	1.14331	0.161435	1991	0.258313	0.593352	Yes	model_2	Female	OSA	palmitate (16:0)	Lipid	Long Chain Fatty Acid
palmitate160	0.885143	0.652907	1.19998	0.155263	2011	0.431983	0.750057	Yes	model_1	Female	OSA	palmitate (16:0)	Lipid	Long Chain Fatty Acid
palmitoleoyl2linolenoylGPC161183	0.947442	0.786397	1.14147	0.0950533	1991	0.570043	0.788999	Yes	model_2	Female	OSA	1-palmitoleoyl-2-linolenoyl-GPC (16:1/18:3)*	Lipid	Phosphatidylcholine (PC)
palmitoleoyl2linolenoylGPC161183	0.968512	0.796874	1.17712	0.0995231	1970	0.747852	0.884964	Yes	model_3	Female	OSA	1-palmitoleoyl-2-linolenoyl-GPC (16:1/18:3)*	Lipid	Phosphatidylcholine (PC)
palmitoleoyl2linolenoylGPC161183	0.949144	0.784257	1.1487	0.0973587	2011	0.591881	0.819225	Yes	model_1	Female	OSA	1-palmitoleoyl-2-linolenoyl-GPC (16:1/18:3)*	Lipid	Phosphatidylcholine (PC)
palmitoleoylglycerol161	1.33202	1.04818	1.69272	0.122265	1991	0.0190334	0.20674	Yes	model_2	Female	OSA	1-palmitoleoylglycerol (16:1)*	Lipid	Monoacylglycerol
palmitoleoylglycerol161	1.30061	1.03138	1.64011	0.118332	2011	0.0263418	0.323849	Yes	model_1	Female	OSA	1-palmitoleoylglycerol (16:1)*	Lipid	Monoacylglycerol
palmitoleoylglycerol161	1.12105	0.854474	1.4708	0.13854	1970	0.409483	0.757363	Yes	model_3	Female	OSA	1-palmitoleoylglycerol (16:1)*	Lipid	Monoacylglycerol
palmitoleoylGPC161	0.825823	0.669746	1.01827	0.106878	2011	0.0733604	0.425898	Yes	model_1	Female	OSA	1-palmitoleoyl-GPC (16:1)*	Lipid	Lysophospholipid
palmitoleoylGPC161	0.835505	0.680856	1.02528	0.104431	1991	0.085262	0.371245	Yes	model_2	Female	OSA	1-palmitoleoyl-GPC (16:1)*	Lipid	Lysophospholipid
palmitoleoylGPC161	0.813861	0.660298	1.00314	0.106682	1970	0.0535267	0.500525	Yes	model_3	Female	OSA	1-palmitoleoyl-GPC (16:1)*	Lipid	Lysophospholipid
palmitoyl2arachidonoylGPI160204	0.996098	0.756967	1.31077	0.140065	2011	0.977734	0.982434	Yes	model_1	Female	OSA	1-palmitoyl-2-arachidonoyl-GPI (16:0/20:4)*	Lipid	Phosphatidylinositol (PI)
palmitoyl2arachidonoylGPI160204	0.84212	0.615354	1.15245	0.160064	1970	0.283035	0.689376	Yes	model_3	Female	OSA	1-palmitoyl-2-arachidonoyl-GPI (16:0/20:4)*	Lipid	Phosphatidylinositol (PI)
palmitoyl2arachidonoylGPI160204	0.972284	0.74086	1.276	0.138692	1991	0.839398	0.927081	Yes	model_2	Female	OSA	1-palmitoyl-2-arachidonoyl-GPI (16:0/20:4)*	Lipid	Phosphatidylinositol (PI)
palmitoyl2linoleoylGPC160182	1.15532	0.873112	1.52874	0.142892	1970	0.312308	0.689376	Yes	model_3	Female	OSA	1-palmitoyl-2-linoleoyl-GPC (16:0/18:2)	Lipid	Phosphatidylcholine (PC)
palmitoyl2linoleoylGPC160182	1.23121	0.92482	1.63909	0.145995	1991	0.154254	0.464177	Yes	model_2	Female	OSA	1-palmitoyl-2-linoleoyl-GPC (16:0/18:2)	Lipid	Phosphatidylcholine (PC)
palmitoyl2linoleoylGPC160182	1.25667	0.94677	1.66802	0.144473	2011	0.113789	0.505998	Yes	model_1	Female	OSA	1-palmitoyl-2-linoleoyl-GPC (16:0/18:2)	Lipid	Phosphatidylcholine (PC)
palmitoyl2linoleoylGPE160182	1.09164	0.846526	1.40772	0.129742	1970	0.499166	0.77328	Yes	model_3	Female	OSA	1-palmitoyl-2-linoleoyl-GPE (16:0/18:2)	Lipid	Phosphatidylethanolamine (PE)
palmitoyl2linoleoylGPE160182	1.27997	0.980602	1.67074	0.135932	1991	0.0693863	0.361528	Yes	model_2	Female	OSA	1-palmitoyl-2-linoleoyl-GPE (16:0/18:2)	Lipid	Phosphatidylethanolamine (PE)
palmitoyl2linoleoylGPE160182	1.32404	1.01601	1.72545	0.135102	2011	0.0377465	0.358592	Yes	model_1	Female	OSA	1-palmitoyl-2-linoleoyl-GPE (16:0/18:2)	Lipid	Phosphatidylethanolamine (PE)
palmitoyl2linoleoylGPI160182	1.26704	0.991011	1.61994	0.125362	1991	0.0590297	0.332311	Yes	model_2	Female	OSA	1-palmitoyl-2-linoleoyl-GPI (16:0/18:2)	Lipid	Phosphatidylinositol (PI)
palmitoyl2linoleoylGPI160182	1.28076	1.00364	1.63439	0.124396	2011	0.0466764	0.375206	Yes	model_1	Female	OSA	1-palmitoyl-2-linoleoyl-GPI (16:0/18:2)	Lipid	Phosphatidylinositol (PI)
palmitoyl2linoleoylGPI160182	1.06797	0.826286	1.38035	0.130907	1970	0.615415	0.824499	Yes	model_3	Female	OSA	1-palmitoyl-2-linoleoyl-GPI (16:0/18:2)	Lipid	Phosphatidylinositol (PI)
palmitoyl2oleoylGPC160181	0.985045	0.742705	1.30646	0.144076	1970	0.916707	0.963578	Yes	model_3	Female	OSA	1-palmitoyl-2-oleoyl-GPC (16:0/18:1)	Lipid	Phosphatidylcholine (PC)
palmitoyl2oleoylGPC160181	1.10099	0.821558	1.47548	0.149371	1991	0.519492	0.753985	Yes	model_2	Female	OSA	1-palmitoyl-2-oleoyl-GPC (16:0/18:1)	Lipid	Phosphatidylcholine (PC)
palmitoyl2oleoylGPC160181	1.09388	0.824251	1.45171	0.144394	2011	0.534312	0.788132	Yes	model_1	Female	OSA	1-palmitoyl-2-oleoyl-GPC (16:0/18:1)	Lipid	Phosphatidylcholine (PC)
palmitoyl2palmitoleoylGPC160161	0.897383	0.672196	1.19801	0.147415	1970	0.46266	0.77328	Yes	model_3	Female	OSA	1-palmitoyl-2-palmitoleoyl-GPC (16:0/16:1)*	Lipid	Phosphatidylcholine (PC)
palmitoyl2palmitoleoylGPC160161	1.03068	0.749766	1.41685	0.162354	1991	0.85234	0.927081	Yes	model_2	Female	OSA	1-palmitoyl-2-palmitoleoyl-GPC (16:0/16:1)*	Lipid	Phosphatidylcholine (PC)
palmitoyl2palmitoleoylGPC160161	1.00564	0.735854	1.37435	0.159363	2011	0.971827	0.981216	Yes	model_1	Female	OSA	1-palmitoyl-2-palmitoleoyl-GPC (16:0/16:1)*	Lipid	Phosphatidylcholine (PC)
palmitoyl2stearoylGPC160180	1.01422	0.790601	1.30109	0.127082	1970	0.911537	0.963578	Yes	model_3	Female	OSA	1-palmitoyl-2-stearoyl-GPC (16:0/18:0)	Lipid	Phosphatidylcholine (PC)
palmitoyl2stearoylGPC160180	1.12726	0.911669	1.39383	0.108299	1991	0.268691	0.595543	Yes	model_2	Female	OSA	1-palmitoyl-2-stearoyl-GPC (16:0/18:0)	Lipid	Phosphatidylcholine (PC)
palmitoyl2stearoylGPC160180	1.14518	0.929316	1.41118	0.106565	2011	0.203341	0.54294	Yes	model_1	Female	OSA	1-palmitoyl-2-stearoyl-GPC (16:0/18:0)	Lipid	Phosphatidylcholine (PC)
palmitoylcarnitineC16	0.811224	0.667391	0.986056	0.0995759	1970	0.0356391	0.500525	Yes	model_3	Female	OSA	palmitoylcarnitine (C16)	Lipid	Fatty Acid Metabolism(Acyl Carnitine)
palmitoylcarnitineC16	0.913021	0.716412	1.16359	0.123726	2011	0.462056	0.767911	Yes	model_1	Female	OSA	palmitoylcarnitine (C16)	Lipid	Fatty Acid Metabolism(Acyl Carnitine)
palmitoylcarnitineC16	0.860334	0.677437	1.09261	0.12194	1991	0.217323	0.567757	Yes	model_2	Female	OSA	palmitoylcarnitine (C16)	Lipid	Fatty Acid Metabolism(Acyl Carnitine)
palmitoylethanolamide	1.20937	0.905592	1.61504	0.147583	2011	0.197724	0.54294	Yes	model_1	Female	OSA	palmitoyl ethanolamide	Lipid	Endocannabinoid
palmitoylethanolamide	1.11254	0.88261	1.40238	0.118124	1970	0.366597	0.724116	Yes	model_3	Female	OSA	palmitoyl ethanolamide	Lipid	Endocannabinoid
palmitoylethanolamide	1.19179	0.887997	1.59952	0.150126	1991	0.242505	0.589344	Yes	model_2	Female	OSA	palmitoyl ethanolamide	Lipid	Endocannabinoid
palmitoylGPC1601	0.915897	0.737574	1.13733	0.110479	1991	0.426507	0.70746	Yes	model_2	Female	OSA	1-palmitoyl-GPC (16:0)	Lipid	Lysophospholipid
palmitoylGPC1601	0.772558	0.602818	0.990093	0.126577	1970	0.0414844	0.500525	Yes	model_3	Female	OSA	1-palmitoyl-GPC (16:0)	Lipid	Lysophospholipid
palmitoylGPC1601	0.917015	0.740893	1.13501	0.10881	2011	0.425937	0.748073	Yes	model_1	Female	OSA	1-palmitoyl-GPC (16:0)	Lipid	Lysophospholipid
palmitoylGPE160	0.997205	0.785197	1.26646	0.121949	1991	0.981686	0.988856	Yes	model_2	Female	OSA	1-palmitoyl-GPE (16:0)	Lipid	Lysophospholipid
palmitoylGPE160	0.837667	0.629595	1.1145	0.145686	1970	0.224036	0.689376	Yes	model_3	Female	OSA	1-palmitoyl-GPE (16:0)	Lipid	Lysophospholipid
palmitoylGPE160	1.04257	0.824603	1.31815	0.119664	2011	0.727564	0.890148	Yes	model_1	Female	OSA	1-palmitoyl-GPE (16:0)	Lipid	Lysophospholipid
palmitoyllinoleoylglycerol1601821	1.20886	0.950584	1.53732	0.122633	2011	0.121925	0.509647	Yes	model_1	Female	OSA	palmitoyl-linoleoyl-glycerol (16:0/18:2) [1]*	Lipid	Diacylglycerol
palmitoyllinoleoylglycerol1601821	0.871863	0.672116	1.13097	0.132756	1970	0.301653	0.689376	Yes	model_3	Female	OSA	palmitoyl-linoleoyl-glycerol (16:0/18:2) [1]*	Lipid	Diacylglycerol
palmitoyllinoleoylglycerol1601821	1.19352	0.935154	1.52326	0.124464	1991	0.155219	0.464177	Yes	model_2	Female	OSA	palmitoyl-linoleoyl-glycerol (16:0/18:2) [1]*	Lipid	Diacylglycerol
palmitoylsphingomyelind181160	1.01854	0.821343	1.26309	0.109789	2011	0.8671	0.936917	Yes	model_1	Female	OSA	palmitoyl sphingomyelin (d18:1/16:0)	Lipid	Sphingolipid Metabolism
palmitoylsphingomyelind181160	1.01829	0.822959	1.25999	0.108661	1991	0.867506	0.932437	Yes	model_2	Female	OSA	palmitoyl sphingomyelin (d18:1/16:0)	Lipid	Sphingolipid Metabolism
palmitoylsphingomyelind181160	0.9849	0.738581	1.31337	0.146842	1970	0.917474	0.963578	Yes	model_3	Female	OSA	palmitoyl sphingomyelin (d18:1/16:0)	Lipid	Sphingolipid Metabolism
pantothenate	0.940792	0.737062	1.20084	0.124516	2011	0.624019	0.858026	Yes	model_1	Female	OSA	pantothenate	Cofactors and Vitamins	Pantothenate and CoA Metabolism
pantothenate	0.931552	0.739558	1.17339	0.117755	1970	0.547091	0.788565	Yes	model_3	Female	OSA	pantothenate	Cofactors and Vitamins	Pantothenate and CoA Metabolism
pantothenate	0.962154	0.748011	1.2376	0.128448	1991	0.7639	0.902006	Yes	model_2	Female	OSA	pantothenate	Cofactors and Vitamins	Pantothenate and CoA Metabolism
phenylacetylglutamine	0.821676	0.66946	1.0085	0.104528	2011	0.0602434	0.403793	Yes	model_1	Female	OSA	phenylacetylglutamine	Peptide	Acetylated Peptides
phenylacetylglutamine	0.763773	0.602873	0.967616	0.120696	1991	0.0255652	0.20674	Yes	model_2	Female	OSA	phenylacetylglutamine	Peptide	Acetylated Peptides
phenylacetylglutamine	0.79604	0.6433	0.985044	0.108692	1970	0.0358486	0.500525	Yes	model_3	Female	OSA	phenylacetylglutamine	Peptide	Acetylated Peptides
phenylalanine	1.27931	0.993114	1.64799	0.129201	2011	0.056583	0.403793	Yes	model_1	Female	OSA	phenylalanine	Amino Acid	Phenylalanine Metabolism
phenylalanine	1.1531	0.909337	1.46221	0.12117	1970	0.239731	0.689376	Yes	model_3	Female	OSA	phenylalanine	Amino Acid	Phenylalanine Metabolism
phenylalanine	1.3283	1.03148	1.71055	0.129036	1991	0.0277934	0.215142	Yes	model_2	Female	OSA	phenylalanine	Amino Acid	Phenylalanine Metabolism
pipecolate	1.2317	0.975168	1.55573	0.119155	2011	0.0802966	0.430564	Yes	model_1	Female	OSA	pipecolate	Amino Acid	Lysine Metabolism
pipecolate	1.23509	1.00075	1.5243	0.107342	1970	0.0491822	0.500525	Yes	model_3	Female	OSA	pipecolate	Amino Acid	Lysine Metabolism
pipecolate	1.36568	1.07333	1.73767	0.122904	1991	0.0112207	0.20674	Yes	model_2	Female	OSA	pipecolate	Amino Acid	Lysine Metabolism
piperine	0.928487	0.745393	1.15656	0.112064	2011	0.507898	0.777292	Yes	model_1	Female	OSA	piperine	Xenobiotics	Food Component/Plant
piperine	0.902051	0.735392	1.10648	0.104218	1970	0.322604	0.689376	Yes	model_3	Female	OSA	piperine	Xenobiotics	Food Component/Plant
piperine	0.880708	0.705682	1.09914	0.113041	1991	0.261122	0.593352	Yes	model_2	Female	OSA	piperine	Xenobiotics	Food Component/Plant
proline	1.12594	0.904429	1.4017	0.11177	1991	0.288567	0.595543	Yes	model_2	Female	OSA	proline	Amino Acid	Urea cycle; Arginine and Proline Metabolism
proline	1.10261	0.889639	1.36656	0.1095	2011	0.372361	0.720587	Yes	model_1	Female	OSA	proline	Amino Acid	Urea cycle; Arginine and Proline Metabolism
proline	1.05058	0.850024	1.29846	0.108079	1970	0.647986	0.841175	Yes	model_3	Female	OSA	proline	Amino Acid	Urea cycle; Arginine and Proline Metabolism
propionylcarnitineC3	0.922834	0.714139	1.19252	0.130802	2011	0.539248	0.788132	Yes	model_1	Female	OSA	propionylcarnitine (C3)	Lipid	Fatty Acid Metabolism (also BCAA Metabolism)
propionylcarnitineC3	0.910167	0.701876	1.18027	0.132587	1991	0.477748	0.726541	Yes	model_2	Female	OSA	propionylcarnitine (C3)	Lipid	Fatty Acid Metabolism (also BCAA Metabolism)
propionylcarnitineC3	0.839926	0.682574	1.03355	0.105838	1970	0.099314	0.584362	Yes	model_3	Female	OSA	propionylcarnitine (C3)	Lipid	Fatty Acid Metabolism (also BCAA Metabolism)
pseudouridine	0.951792	0.755847	1.19853	0.117606	2011	0.674398	0.880932	Yes	model_1	Female	OSA	pseudouridine	Nucleotide	Pyrimidine Metabolism, Uracil containing
pseudouridine	0.936289	0.784083	1.11804	0.0905148	1970	0.467046	0.77328	Yes	model_3	Female	OSA	pseudouridine	Nucleotide	Pyrimidine Metabolism, Uracil containing
pseudouridine	0.911191	0.71905	1.15468	0.120828	1991	0.441472	0.712161	Yes	model_2	Female	OSA	pseudouridine	Nucleotide	Pyrimidine Metabolism, Uracil containing
pyruvate	1.11803	0.854998	1.46198	0.136849	2011	0.414924	0.742968	Yes	model_1	Female	OSA	pyruvate	Carbohydrate	Glycolysis, Gluconeogenesis, and Pyruvate Metabolism
pyruvate	1.1163	0.846755	1.47165	0.141002	1991	0.435233	0.712161	Yes	model_2	Female	OSA	pyruvate	Carbohydrate	Glycolysis, Gluconeogenesis, and Pyruvate Metabolism
pyruvate	1.03332	0.824431	1.29515	0.115226	1970	0.776033	0.884964	Yes	model_3	Female	OSA	pyruvate	Carbohydrate	Glycolysis, Gluconeogenesis, and Pyruvate Metabolism
quinolinate	1.21983	0.951841	1.56326	0.126564	2011	0.116409	0.506866	Yes	model_1	Female	OSA	quinolinate	Cofactors and Vitamins	Nicotinate and Nicotinamide Metabolism
quinolinate	1.22626	0.966509	1.55582	0.121446	1991	0.0930535	0.388964	Yes	model_2	Female	OSA	quinolinate	Cofactors and Vitamins	Nicotinate and Nicotinamide Metabolism
quinolinate	1.21119	0.974419	1.50549	0.110977	1970	0.0842582	0.568064	Yes	model_3	Female	OSA	quinolinate	Cofactors and Vitamins	Nicotinate and Nicotinamide Metabolism
retinolVitaminA	0.908089	0.69591	1.18496	0.135776	2011	0.47765	0.773868	Yes	model_1	Female	OSA	retinol (Vitamin A)	Cofactors and Vitamins	Vitamin A Metabolism
retinolVitaminA	0.872768	0.702704	1.08399	0.110578	1970	0.218443	0.689376	Yes	model_3	Female	OSA	retinol (Vitamin A)	Cofactors and Vitamins	Vitamin A Metabolism
retinolVitaminA	0.905914	0.69855	1.17483	0.132622	1991	0.456237	0.716945	Yes	model_2	Female	OSA	retinol (Vitamin A)	Cofactors and Vitamins	Vitamin A Metabolism
SadenosylhomocysteineSAH	1.16708	0.940353	1.44848	0.110209	2011	0.160925	0.542475	Yes	model_1	Female	OSA	S-adenosylhomocysteine (SAH)	Amino Acid	Methionine, Cysteine, SAM and Taurine Metabolism
SadenosylhomocysteineSAH	1.07809	0.849877	1.36759	0.121356	1970	0.535513	0.787444	Yes	model_3	Female	OSA	S-adenosylhomocysteine (SAH)	Amino Acid	Methionine, Cysteine, SAM and Taurine Metabolism
SadenosylhomocysteineSAH	1.15601	0.926124	1.44296	0.113124	1991	0.199997	0.529105	Yes	model_2	Female	OSA	S-adenosylhomocysteine (SAH)	Amino Acid	Methionine, Cysteine, SAM and Taurine Metabolism
salicylate	0.858339	0.697946	1.05559	0.10554	2011	0.14779	0.525428	Yes	model_1	Female	OSA	salicylate	Xenobiotics	Drug
salicylate	0.835969	0.679829	1.02797	0.105485	1991	0.0894164	0.381388	Yes	model_2	Female	OSA	salicylate	Xenobiotics	Drug
salicylate	0.837387	0.705642	0.993728	0.0873355	1970	0.0421496	0.500525	Yes	model_3	Female	OSA	salicylate	Xenobiotics	Drug
sarcosine	1.03231	0.832468	1.28011	0.109773	2011	0.772094	0.890148	Yes	model_1	Female	OSA	sarcosine	Amino Acid	Glycine, Serine and Threonine Metabolism
sarcosine	1.05135	0.851022	1.29884	0.107855	1991	0.642427	0.828587	Yes	model_2	Female	OSA	sarcosine	Amino Acid	Glycine, Serine and Threonine Metabolism
sarcosine	1.00409	0.799625	1.26084	0.116172	1970	0.971953	0.989816	Yes	model_3	Female	OSA	sarcosine	Amino Acid	Glycine, Serine and Threonine Metabolism
serine	0.848584	0.646156	1.11443	0.139045	2011	0.237678	0.564485	Yes	model_1	Female	OSA	serine	Amino Acid	Glycine, Serine and Threonine Metabolism
serine	0.824811	0.631422	1.07743	0.136317	1991	0.157687	0.464177	Yes	model_2	Female	OSA	serine	Amino Acid	Glycine, Serine and Threonine Metabolism
serine	0.865186	0.667571	1.1213	0.132295	1970	0.273693	0.689376	Yes	model_3	Female	OSA	serine	Amino Acid	Glycine, Serine and Threonine Metabolism
serotonin	0.910596	0.729143	1.13721	0.113382	1991	0.408794	0.691128	Yes	model_2	Female	OSA	serotonin	Amino Acid	Tryptophan Metabolism
serotonin	0.864889	0.694206	1.07754	0.11216	2011	0.195606	0.54294	Yes	model_1	Female	OSA	serotonin	Amino Acid	Tryptophan Metabolism
serotonin	0.935936	0.784184	1.11705	0.0902569	1970	0.463222	0.77328	Yes	model_3	Female	OSA	serotonin	Amino Acid	Tryptophan Metabolism
sphingomyelind181140d161160	1.05622	0.820239	1.36009	0.129008	2011	0.671587	0.880932	Yes	model_1	Female	OSA	sphingomyelin (d18:1/14:0, d16:1/16:0)*	Lipid	Sphingolipid Metabolism
sphingomyelind181140d161160	1.05006	0.811584	1.35861	0.131437	1991	0.710154	0.871013	Yes	model_2	Female	OSA	sphingomyelin (d18:1/14:0, d16:1/16:0)*	Lipid	Sphingolipid Metabolism
sphingomyelind181140d161160	0.947325	0.729193	1.23071	0.133523	1970	0.685276	0.857596	Yes	model_3	Female	OSA	sphingomyelin (d18:1/14:0, d16:1/16:0)*	Lipid	Sphingolipid Metabolism
sphingomyelind181181d182180	0.936325	0.736553	1.19028	0.12244	1991	0.59103	0.796938	Yes	model_2	Female	OSA	sphingomyelin (d18:1/18:1, d18:2/18:0)	Lipid	Sphingolipid Metabolism
sphingomyelind181181d182180	0.975178	0.767442	1.23915	0.122223	2011	0.837064	0.932324	Yes	model_1	Female	OSA	sphingomyelin (d18:1/18:1, d18:2/18:0)	Lipid	Sphingolipid Metabolism
sphingomyelind181181d182180	0.999718	0.807798	1.23723	0.108755	1970	0.997929	0.997929	Yes	model_3	Female	OSA	sphingomyelin (d18:1/18:1, d18:2/18:0)	Lipid	Sphingolipid Metabolism
sphingomyelind181200d161220	1.05172	0.808061	1.36884	0.13446	1991	0.707649	0.871013	Yes	model_2	Female	OSA	sphingomyelin (d18:1/20:0, d16:1/22:0)*	Lipid	Sphingolipid Metabolism
sphingomyelind181200d161220	1.05082	0.809611	1.36388	0.133045	2011	0.709481	0.882628	Yes	model_1	Female	OSA	sphingomyelin (d18:1/20:0, d16:1/22:0)*	Lipid	Sphingolipid Metabolism
sphingomyelind181200d161220	0.998746	0.797958	1.25006	0.114513	1970	0.991259	0.996025	Yes	model_3	Female	OSA	sphingomyelin (d18:1/20:0, d16:1/22:0)*	Lipid	Sphingolipid Metabolism
sphingomyelind181221d182220d161241	0.936507	0.732385	1.19752	0.125434	1991	0.600998	0.805184	Yes	model_2	Female	OSA	sphingomyelin (d18:1/22:1, d18:2/22:0, d16:1/24:1)*	Lipid	Sphingolipid Metabolism
sphingomyelind181221d182220d161241	0.940479	0.729104	1.21313	0.129884	2011	0.636595	0.858377	Yes	model_1	Female	OSA	sphingomyelin (d18:1/22:1, d18:2/22:0, d16:1/24:1)*	Lipid	Sphingolipid Metabolism
sphingomyelind181221d182220d161241	0.997246	0.800803	1.24188	0.11193	1970	0.980344	0.989816	Yes	model_3	Female	OSA	sphingomyelin (d18:1/22:1, d18:2/22:0, d16:1/24:1)*	Lipid	Sphingolipid Metabolism
sphingomyelind181241d182240	0.897046	0.7093	1.13449	0.119811	1991	0.364499	0.68017	Yes	model_2	Female	OSA	sphingomyelin (d18:1/24:1, d18:2/24:0)*	Lipid	Sphingolipid Metabolism
sphingomyelind181241d182240	0.885972	0.69893	1.12307	0.120987	2011	0.316981	0.649692	Yes	model_1	Female	OSA	sphingomyelin (d18:1/24:1, d18:2/24:0)*	Lipid	Sphingolipid Metabolism
sphingomyelind181241d182240	0.862322	0.686895	1.08255	0.116044	1970	0.20179	0.689376	Yes	model_3	Female	OSA	sphingomyelin (d18:1/24:1, d18:2/24:0)*	Lipid	Sphingolipid Metabolism
sphingomyelind182160d181161	1.01855	0.805588	1.28781	0.119675	1991	0.877939	0.932437	Yes	model_2	Female	OSA	sphingomyelin (d18:2/16:0, d18:1/16:1)*	Lipid	Sphingolipid Metabolism
sphingomyelind182160d181161	1.02476	0.819825	1.28092	0.113838	1970	0.829885	0.917703	Yes	model_3	Female	OSA	sphingomyelin (d18:2/16:0, d18:1/16:1)*	Lipid	Sphingolipid Metabolism
sphingomyelind182160d181161	1.04508	0.832385	1.31213	0.116101	2011	0.704082	0.882628	Yes	model_1	Female	OSA	sphingomyelin (d18:2/16:0, d18:1/16:1)*	Lipid	Sphingolipid Metabolism
stearate180	0.847858	0.689493	1.0426	0.105488	1970	0.117689	0.602021	Yes	model_3	Female	OSA	stearate (18:0)	Lipid	Long Chain Fatty Acid
stearate180	0.89373	0.666429	1.19856	0.149729	1991	0.453034	0.716945	Yes	model_2	Female	OSA	stearate (18:0)	Lipid	Long Chain Fatty Acid
stearate180	0.945534	0.716024	1.24861	0.141855	2011	0.692986	0.882628	Yes	model_1	Female	OSA	stearate (18:0)	Lipid	Long Chain Fatty Acid
stearoyl2arachidonoylGPC180204	0.87554	0.697224	1.09946	0.116191	1970	0.25265	0.689376	Yes	model_3	Female	OSA	1-stearoyl-2-arachidonoyl-GPC (18:0/20:4)	Lipid	Phosphatidylcholine (PC)
stearoyl2arachidonoylGPC180204	0.929276	0.711986	1.21288	0.135891	1991	0.589356	0.796938	Yes	model_2	Female	OSA	1-stearoyl-2-arachidonoyl-GPC (18:0/20:4)	Lipid	Phosphatidylcholine (PC)
stearoyl2arachidonoylGPC180204	0.954785	0.728743	1.25094	0.137839	2011	0.737117	0.890148	Yes	model_1	Female	OSA	1-stearoyl-2-arachidonoyl-GPC (18:0/20:4)	Lipid	Phosphatidylcholine (PC)
stearoyl2arachidonoylGPE180204	0.950098	0.697774	1.29366	0.157484	1970	0.745144	0.884964	Yes	model_3	Female	OSA	1-stearoyl-2-arachidonoyl-GPE (18:0/20:4)	Lipid	Phosphatidylethanolamine (PE)
stearoyl2arachidonoylGPE180204	1.17823	0.897335	1.54707	0.13895	1991	0.237841	0.586924	Yes	model_2	Female	OSA	1-stearoyl-2-arachidonoyl-GPE (18:0/20:4)	Lipid	Phosphatidylethanolamine (PE)
stearoyl2arachidonoylGPE180204	1.22729	0.95578	1.57594	0.127571	2011	0.108391	0.494815	Yes	model_1	Female	OSA	1-stearoyl-2-arachidonoyl-GPE (18:0/20:4)	Lipid	Phosphatidylethanolamine (PE)
stearoyl2linoleoylGPC180182	1.15134	0.900405	1.47222	0.125429	1991	0.261188	0.593352	Yes	model_2	Female	OSA	1-stearoyl-2-linoleoyl-GPC (18:0/18:2)*	Lipid	Phosphatidylcholine (PC)
stearoyl2linoleoylGPC180182	1.11051	0.848875	1.4528	0.137075	1970	0.444442	0.77328	Yes	model_3	Female	OSA	1-stearoyl-2-linoleoyl-GPC (18:0/18:2)*	Lipid	Phosphatidylcholine (PC)
stearoyl2linoleoylGPC180182	1.15611	0.914062	1.46226	0.119857	2011	0.226165	0.556634	Yes	model_1	Female	OSA	1-stearoyl-2-linoleoyl-GPC (18:0/18:2)*	Lipid	Phosphatidylcholine (PC)
stearoyl2linoleoylGPE180182	1.12626	0.831582	1.52536	0.154759	1970	0.442308	0.77328	Yes	model_3	Female	OSA	1-stearoyl-2-linoleoyl-GPE (18:0/18:2)*	Lipid	Phosphatidylethanolamine (PE)
stearoyl2linoleoylGPE180182	1.37103	1.04813	1.7934	0.137018	2011	0.0212758	0.323849	Yes	model_1	Female	OSA	1-stearoyl-2-linoleoyl-GPE (18:0/18:2)*	Lipid	Phosphatidylethanolamine (PE)
stearoyl2linoleoylGPE180182	1.33704	1.02079	1.75128	0.137697	1991	0.0349074	0.237052	Yes	model_2	Female	OSA	1-stearoyl-2-linoleoyl-GPE (18:0/18:2)*	Lipid	Phosphatidylethanolamine (PE)
stearoyl2oleoylGPC180181	1.09016	0.848554	1.40055	0.127829	1970	0.499487	0.77328	Yes	model_3	Female	OSA	1-stearoyl-2-oleoyl-GPC (18:0/18:1)	Lipid	Phosphatidylcholine (PC)
stearoyl2oleoylGPC180181	1.15827	0.910394	1.47365	0.122862	1991	0.231732	0.583518	Yes	model_2	Female	OSA	1-stearoyl-2-oleoyl-GPC (18:0/18:1)	Lipid	Phosphatidylcholine (PC)
stearoyl2oleoylGPC180181	1.14735	0.910604	1.44565	0.11791	2011	0.243709	0.565946	Yes	model_1	Female	OSA	1-stearoyl-2-oleoyl-GPC (18:0/18:1)	Lipid	Phosphatidylcholine (PC)
stearoyl2oleoylGPE180181	1.39187	1.0697	1.81106	0.134321	2011	0.0138314	0.321195	Yes	model_1	Female	OSA	1-stearoyl-2-oleoyl-GPE (18:0/18:1)	Lipid	Phosphatidylethanolamine (PE)
stearoyl2oleoylGPE180181	1.26287	0.911508	1.74968	0.166349	1970	0.160614	0.64098	Yes	model_3	Female	OSA	1-stearoyl-2-oleoyl-GPE (18:0/18:1)	Lipid	Phosphatidylethanolamine (PE)
stearoyl2oleoylGPE180181	1.37438	1.05505	1.79037	0.134906	1991	0.0184118	0.20674	Yes	model_2	Female	OSA	1-stearoyl-2-oleoyl-GPE (18:0/18:1)	Lipid	Phosphatidylethanolamine (PE)
stearoylcarnitineC18	1.01626	0.772229	1.33741	0.140105	2011	0.908335	0.958586	Yes	model_1	Female	OSA	stearoylcarnitine (C18)	Lipid	Fatty Acid Metabolism(Acyl Carnitine)
stearoylcarnitineC18	0.925897	0.715403	1.19833	0.131591	1991	0.55849	0.782501	Yes	model_2	Female	OSA	stearoylcarnitine (C18)	Lipid	Fatty Acid Metabolism(Acyl Carnitine)
stearoylcarnitineC18	0.873565	0.697178	1.09458	0.115072	1970	0.240126	0.689376	Yes	model_3	Female	OSA	stearoylcarnitine (C18)	Lipid	Fatty Acid Metabolism(Acyl Carnitine)
stearoylGPC180	0.918117	0.730844	1.15338	0.11639	2011	0.462951	0.767911	Yes	model_1	Female	OSA	1-stearoyl-GPC (18:0)	Lipid	Lysophospholipid
stearoylGPC180	0.862334	0.661507	1.12413	0.135267	1970	0.273532	0.689376	Yes	model_3	Female	OSA	1-stearoyl-GPC (18:0)	Lipid	Lysophospholipid
stearoylGPC180	0.92897	0.736129	1.17233	0.11871	1991	0.534824	0.765592	Yes	model_2	Female	OSA	1-stearoyl-GPC (18:0)	Lipid	Lysophospholipid
stearoylGPE1801	1.10919	0.869176	1.41549	0.12441	1991	0.404841	0.691128	Yes	model_2	Female	OSA	1-stearoyl-GPE (18:0)	Lipid	Lysophospholipid
stearoylGPE1801	0.907543	0.663147	1.24201	0.160074	1970	0.544476	0.788565	Yes	model_3	Female	OSA	1-stearoyl-GPE (18:0)	Lipid	Lysophospholipid
stearoylGPE1801	1.14237	0.906944	1.43892	0.117747	2011	0.258281	0.569197	Yes	model_1	Female	OSA	1-stearoyl-GPE (18:0)	Lipid	Lysophospholipid
stearoylsphingomyelind181180	0.934006	0.75128	1.16117	0.111074	1970	0.538778	0.787444	Yes	model_3	Female	OSA	stearoyl sphingomyelin (d18:1/18:0)	Lipid	Sphingolipid Metabolism
stearoylsphingomyelind181180	0.967746	0.7751	1.20827	0.113254	2011	0.772206	0.890148	Yes	model_1	Female	OSA	stearoyl sphingomyelin (d18:1/18:0)	Lipid	Sphingolipid Metabolism
stearoylsphingomyelind181180	0.955205	0.763824	1.19454	0.114076	1991	0.68787	0.855742	Yes	model_2	Female	OSA	stearoyl sphingomyelin (d18:1/18:0)	Lipid	Sphingolipid Metabolism
succinate	1.03425	0.843887	1.26756	0.103782	1991	0.745564	0.893647	Yes	model_2	Female	OSA	succinate	Energy	TCA Cycle
succinate	1.0408	0.857088	1.2639	0.0990861	1970	0.686488	0.857596	Yes	model_3	Female	OSA	succinate	Energy	TCA Cycle
succinate	1.06551	0.871127	1.30326	0.102764	2011	0.536947	0.788132	Yes	model_1	Female	OSA	succinate	Energy	TCA Cycle
taurine	0.90364	0.711485	1.14769	0.121977	1970	0.406154	0.757363	Yes	model_3	Female	OSA	taurine	Amino Acid	Methionine, Cysteine, SAM and Taurine Metabolism
taurine	0.825664	0.63576	1.07229	0.13335	2011	0.150841	0.525428	Yes	model_1	Female	OSA	taurine	Amino Acid	Methionine, Cysteine, SAM and Taurine Metabolism
taurine	0.868791	0.667218	1.13126	0.134686	1991	0.296347	0.595543	Yes	model_2	Female	OSA	taurine	Amino Acid	Methionine, Cysteine, SAM and Taurine Metabolism
taurocholate	1.23717	0.986713	1.55121	0.115411	2011	0.0651681	0.403793	Yes	model_1	Female	OSA	taurocholate	Lipid	Primary Bile Acid Metabolism
taurocholate	1.12521	0.907688	1.39485	0.109603	1970	0.281786	0.689376	Yes	model_3	Female	OSA	taurocholate	Lipid	Primary Bile Acid Metabolism
taurocholate	1.22038	0.963305	1.54606	0.120687	1991	0.098896	0.404679	Yes	model_2	Female	OSA	taurocholate	Lipid	Primary Bile Acid Metabolism
taurodeoxycholate	0.93721	0.744269	1.18017	0.117604	2011	0.581353	0.819225	Yes	model_1	Female	OSA	taurodeoxycholate	Lipid	Secondary Bile Acid Metabolism
taurodeoxycholate	0.902273	0.742456	1.09649	0.099466	1970	0.301183	0.689376	Yes	model_3	Female	OSA	taurodeoxycholate	Lipid	Secondary Bile Acid Metabolism
taurodeoxycholate	0.916058	0.723477	1.1599	0.120414	1991	0.466543	0.726119	Yes	model_2	Female	OSA	taurodeoxycholate	Lipid	Secondary Bile Acid Metabolism
threonine	0.911895	0.738076	1.12665	0.107897	1970	0.392665	0.739342	Yes	model_3	Female	OSA	threonine	Amino Acid	Glycine, Serine and Threonine Metabolism
threonine	0.827114	0.679492	1.00681	0.100304	2011	0.0584418	0.403793	Yes	model_1	Female	OSA	threonine	Amino Acid	Glycine, Serine and Threonine Metabolism
threonine	0.837021	0.687675	1.0188	0.100272	1991	0.0760254	0.361528	Yes	model_2	Female	OSA	threonine	Amino Acid	Glycine, Serine and Threonine Metabolism
thyroxine	0.870905	0.682996	1.11051	0.124002	1970	0.264985	0.689376	Yes	model_3	Female	OSA	thyroxine	Amino Acid	Tyrosine Metabolism
thyroxine	0.913629	0.699849	1.19271	0.136	2011	0.506563	0.777292	Yes	model_1	Female	OSA	thyroxine	Amino Acid	Tyrosine Metabolism
thyroxine	0.922694	0.71533	1.19017	0.129875	1991	0.535588	0.765592	Yes	model_2	Female	OSA	thyroxine	Amino Acid	Tyrosine Metabolism
transurocanate	1.05686	0.834228	1.33891	0.120691	1970	0.646779	0.841175	Yes	model_3	Female	OSA	trans-urocanate	Amino Acid	Histidine Metabolism
transurocanate	1.05521	0.785484	1.41755	0.150609	2011	0.721231	0.890148	Yes	model_1	Female	OSA	trans-urocanate	Amino Acid	Histidine Metabolism
transurocanate	1.02742	0.766911	1.37643	0.149204	1991	0.856108	0.927081	Yes	model_2	Female	OSA	trans-urocanate	Amino Acid	Histidine Metabolism
trigonellineNmethylnicotinate	1.22914	0.937125	1.61215	0.138394	1991	0.136023	0.457586	Yes	model_2	Female	OSA	trigonelline (N'-methylnicotinate)	Cofactors and Vitamins	Nicotinate and Nicotinamide Metabolism
trigonellineNmethylnicotinate	1.18427	0.91306	1.53603	0.132693	1970	0.202467	0.689376	Yes	model_3	Female	OSA	trigonelline (N'-methylnicotinate)	Cofactors and Vitamins	Nicotinate and Nicotinamide Metabolism
trigonellineNmethylnicotinate	1.14963	0.874824	1.51077	0.139375	2011	0.317075	0.649692	Yes	model_1	Female	OSA	trigonelline (N'-methylnicotinate)	Cofactors and Vitamins	Nicotinate and Nicotinamide Metabolism
trimethylamineNoxide	1.02309	0.824101	1.27013	0.110351	1970	0.836122	0.919734	Yes	model_3	Female	OSA	trimethylamine N-oxide	Lipid	Phospholipid Metabolism
trimethylamineNoxide	1.01716	0.800576	1.29233	0.12216	1991	0.889257	0.93866	Yes	model_2	Female	OSA	trimethylamine N-oxide	Lipid	Phospholipid Metabolism
trimethylamineNoxide	1.01235	0.801051	1.27938	0.11944	2011	0.918163	0.959481	Yes	model_1	Female	OSA	trimethylamine N-oxide	Lipid	Phospholipid Metabolism
tryptophan	1.12369	0.878963	1.43656	0.125323	1970	0.352083	0.723368	Yes	model_3	Female	OSA	tryptophan	Amino Acid	Tryptophan Metabolism
tryptophan	1.2134	0.917453	1.60481	0.142642	1991	0.175095	0.5013	Yes	model_2	Female	OSA	tryptophan	Amino Acid	Tryptophan Metabolism
tryptophan	1.18003	0.901304	1.54496	0.137477	2011	0.228533	0.556634	Yes	model_1	Female	OSA	tryptophan	Amino Acid	Tryptophan Metabolism
tyrosine	1.34324	1.02528	1.75982	0.137819	2011	0.032264	0.339383	Yes	model_1	Female	OSA	tyrosine	Amino Acid	Tyrosine Metabolism
tyrosine	1.31885	1.03173	1.68589	0.12527	1970	0.0271517	0.500525	Yes	model_3	Female	OSA	tyrosine	Amino Acid	Tyrosine Metabolism
tyrosine	1.35933	1.03804	1.78007	0.137582	1991	0.0256589	0.20674	Yes	model_2	Female	OSA	tyrosine	Amino Acid	Tyrosine Metabolism
urate	1.03323	0.831899	1.2833	0.11058	2011	0.767493	0.890148	Yes	model_1	Female	OSA	urate	Nucleotide	Purine Metabolism, (Hypo)Xanthine/Inosine containing
urate	0.927338	0.757271	1.1356	0.103366	1970	0.465507	0.77328	Yes	model_3	Female	OSA	urate	Nucleotide	Purine Metabolism, (Hypo)Xanthine/Inosine containing
urate	1.04163	0.838408	1.2941	0.110731	1991	0.712647	0.871013	Yes	model_2	Female	OSA	urate	Nucleotide	Purine Metabolism, (Hypo)Xanthine/Inosine containing
ureidopropionate	1.33133	1.10875	1.59858	0.0933375	2011	0.00216909	0.22667	Yes	model_1	Female	OSA	3-ureidopropionate	Nucleotide	Pyrimidine Metabolism, Uracil containing
ureidopropionate	1.28376	1.07467	1.53352	0.0907014	1970	0.00588695	0.410124	Yes	model_3	Female	OSA	3-ureidopropionate	Nucleotide	Pyrimidine Metabolism, Uracil containing
ureidopropionate	1.32834	1.10501	1.59681	0.0939162	1991	0.00250102	0.113262	Yes	model_2	Female	OSA	3-ureidopropionate	Nucleotide	Pyrimidine Metabolism, Uracil containing
uridine	0.88444	0.696403	1.12325	0.121952	1970	0.313952	0.689376	Yes	model_3	Female	OSA	uridine	Nucleotide	Pyrimidine Metabolism, Uracil containing
uridine	0.908202	0.699814	1.17864	0.132986	2011	0.469035	0.771876	Yes	model_1	Female	OSA	uridine	Nucleotide	Pyrimidine Metabolism, Uracil containing
uridine	0.87926	0.675384	1.14468	0.134592	1991	0.339053	0.656131	Yes	model_2	Female	OSA	uridine	Nucleotide	Pyrimidine Metabolism, Uracil containing
valine	1.25878	1.01397	1.56268	0.110338	2011	0.0369988	0.358592	Yes	model_1	Female	OSA	valine	Amino Acid	Leucine, Isoleucine and Valine Metabolism
valine	1.12044	0.887576	1.4144	0.11887	1970	0.338717	0.715069	Yes	model_3	Female	OSA	valine	Amino Acid	Leucine, Isoleucine and Valine Metabolism
valine	1.3001	1.04172	1.62256	0.113045	1991	0.0202573	0.20674	Yes	model_2	Female	OSA	valine	Amino Acid	Leucine, Isoleucine and Valine Metabolism
xanthine	1.01788	0.801932	1.29198	0.121661	1970	0.884178	0.952543	Yes	model_3	Female	OSA	xanthine	Nucleotide	Purine Metabolism, (Hypo)Xanthine/Inosine containing
xanthine	1.09275	0.847916	1.40828	0.129425	2011	0.493135	0.777292	Yes	model_1	Female	OSA	xanthine	Nucleotide	Purine Metabolism, (Hypo)Xanthine/Inosine containing
xanthine	1.12141	0.869392	1.44648	0.12987	1991	0.377615	0.68017	Yes	model_2	Female	OSA	xanthine	Nucleotide	Purine Metabolism, (Hypo)Xanthine/Inosine containing
xanthosine	1.0197	0.678226	1.53309	0.208052	1970	0.925302	0.925302	No	model_3	Female	OSA	xanthosine	Nucleotide	Purine Metabolism, (Hypo)Xanthine/Inosine containing
xanthosine	0.972938	0.615088	1.53898	0.233956	1991	0.90665	0.951501	No	model_2	Female	OSA	xanthosine	Nucleotide	Purine Metabolism, (Hypo)Xanthine/Inosine containing
xanthosine	1.03692	0.694158	1.54893	0.204751	2011	0.859453	0.859453	No	model_1	Female	OSA	xanthosine	Nucleotide	Purine Metabolism, (Hypo)Xanthine/Inosine containing
xanthurenate	0.888675	0.705381	1.1196	0.117854	1970	0.316614	0.689376	Yes	model_3	Female	OSA	xanthurenate	Amino Acid	Tryptophan Metabolism
xanthurenate	0.949402	0.731933	1.23148	0.132726	2011	0.695645	0.882628	Yes	model_1	Female	OSA	xanthurenate	Amino Acid	Tryptophan Metabolism
xanthurenate	0.96936	0.737018	1.27495	0.139808	1991	0.823857	0.919099	Yes	model_2	Female	OSA	xanthurenate	Amino Acid	Tryptophan Metabolism

## Sheet: suppl.tbl7
Supplementary Table S7. Single metabolite associations between OSA and the common (HCHS/SOL-MESA) set of metabolites among males in HCHS/SOL.
metabolite	or	lower95	upper95	se	n	p_val	p_val_fdr	is_continuous	model	strata	trait	biochemical	super_pathway	sub_pathway
acetamidobutanoate	1.02896	0.876615	1.20777	0.0817516	1496	0.726959	0.902958	Yes	model_1	Male	OSA	4-acetamidobutanoate	Amino Acid	Polyamine Metabolism
acetamidobutanoate	1.04329	0.876736	1.24149	0.0887406	1417	0.632937	0.934361	Yes	model_3	Male	OSA	4-acetamidobutanoate	Amino Acid	Polyamine Metabolism
acetamidobutanoate	1.06439	0.908215	1.24741	0.0809558	1473	0.44084	0.871141	Yes	model_2	Male	OSA	4-acetamidobutanoate	Amino Acid	Polyamine Metabolism
acetylamino6amino3methyluracil	0.989653	0.856456	1.14357	0.0737508	1417	0.88785	0.981582	Yes	model_3	Male	OSA	5-acetylamino-6-amino-3-methyluracil	Xenobiotics	Xanthine Metabolism
acetylamino6amino3methyluracil	0.997633	0.873405	1.13953	0.0678501	1473	0.972135	0.995962	Yes	model_2	Male	OSA	5-acetylamino-6-amino-3-methyluracil	Xenobiotics	Xanthine Metabolism
acetylamino6amino3methyluracil	1.01625	0.890779	1.15939	0.0672322	1496	0.810557	0.930805	Yes	model_1	Male	OSA	5-acetylamino-6-amino-3-methyluracil	Xenobiotics	Xanthine Metabolism
acetylcarnitineC2	1.14412	0.977329	1.33938	0.0803923	1417	0.0939839	0.797631	Yes	model_3	Male	OSA	acetylcarnitine (C2)	Lipid	Fatty Acid Metabolism(Acyl Carnitine)
acetylcarnitineC2	1.0915	0.939432	1.26818	0.076547	1473	0.25272	0.677938	Yes	model_2	Male	OSA	acetylcarnitine (C2)	Lipid	Fatty Acid Metabolism(Acyl Carnitine)
acetylcarnitineC2	1.05993	0.913945	1.22923	0.0756056	1496	0.441411	0.902958	Yes	model_1	Male	OSA	acetylcarnitine (C2)	Lipid	Fatty Acid Metabolism(Acyl Carnitine)
aconitate	0.939982	0.814466	1.08484	0.0731264	1496	0.397329	0.902958	Yes	model_1	Male	OSA	aconitate [cis or trans]	Energy	TCA Cycle
aconitate	0.956443	0.822612	1.11205	0.0769061	1417	0.562538	0.934361	Yes	model_3	Male	OSA	aconitate [cis or trans]	Energy	TCA Cycle
aconitate	0.959173	0.831058	1.10704	0.0731491	1473	0.568783	0.871141	Yes	model_2	Male	OSA	aconitate [cis or trans]	Energy	TCA Cycle
adenosine	1.04277	0.902361	1.20503	0.0737872	1473	0.570297	0.871141	Yes	model_2	Male	OSA	adenosine	Nucleotide	Purine Metabolism, Adenine containing
adenosine	1.04614	0.905164	1.20908	0.073851	1496	0.54133	0.902958	Yes	model_1	Male	OSA	adenosine	Nucleotide	Purine Metabolism, Adenine containing
adenosine	1.0328	0.884589	1.20585	0.0790347	1417	0.682995	0.936482	Yes	model_3	Male	OSA	adenosine	Nucleotide	Purine Metabolism, Adenine containing
adenosine35cyclicmonophosphatecAMP	1.13459	0.828394	1.55396	0.160478	1473	0.431377	0.7781	No	model_2	Male	OSA	adenosine 3',5'-cyclic monophosphate (cAMP)	Nucleotide	Purine Metabolism, Adenine containing
adenosine35cyclicmonophosphatecAMP	1.13009	0.815255	1.56652	0.16661	1417	0.462917	0.836796	No	model_3	Male	OSA	adenosine 3',5'-cyclic monophosphate (cAMP)	Nucleotide	Purine Metabolism, Adenine containing
adenosine35cyclicmonophosphatecAMP	1.15371	0.839787	1.58498	0.162036	1496	0.377553	0.632732	No	model_1	Male	OSA	adenosine 3',5'-cyclic monophosphate (cAMP)	Nucleotide	Purine Metabolism, Adenine containing
alanine	0.998008	0.86583	1.15036	0.0724859	1473	0.97805	0.996518	Yes	model_2	Male	OSA	alanine	Amino Acid	Alanine and Aspartate Metabolism
alanine	0.899852	0.769163	1.05275	0.080065	1417	0.187505	0.797631	Yes	model_3	Male	OSA	alanine	Amino Acid	Alanine and Aspartate Metabolism
alanine	0.988334	0.856314	1.14071	0.0731549	1496	0.872566	0.954397	Yes	model_1	Male	OSA	alanine	Amino Acid	Alanine and Aspartate Metabolism
allantoin	0.926945	0.797315	1.07765	0.0768591	1473	0.323636	0.768636	Yes	model_2	Male	OSA	allantoin	Nucleotide	Purine Metabolism, (Hypo)Xanthine/Inosine containing
allantoin	0.895487	0.761304	1.05332	0.0828236	1417	0.182596	0.797631	Yes	model_3	Male	OSA	allantoin	Nucleotide	Purine Metabolism, (Hypo)Xanthine/Inosine containing
allantoin	0.93847	0.809579	1.08788	0.0753753	1496	0.399499	0.902958	Yes	model_1	Male	OSA	allantoin	Nucleotide	Purine Metabolism, (Hypo)Xanthine/Inosine containing
alphaketoglutarate	1.15091	1.01829	1.30081	0.0624658	1496	0.0244427	0.515957	Yes	model_1	Male	OSA	alpha-ketoglutarate	Energy	TCA Cycle
alphaketoglutarate	1.15768	1.01627	1.31877	0.0664698	1417	0.0276125	0.721376	Yes	model_3	Male	OSA	alpha-ketoglutarate	Energy	TCA Cycle
alphaketoglutarate	1.17565	1.03709	1.33273	0.063984	1473	0.0114342	0.306127	Yes	model_2	Male	OSA	alpha-ketoglutarate	Energy	TCA Cycle
aminooctanoate	0.977777	0.849294	1.1257	0.0718756	1417	0.754526	0.944286	Yes	model_3	Male	OSA	2-aminooctanoate	Lipid	Fatty Acid, Amino
aminooctanoate	0.961863	0.829478	1.11538	0.0755484	1496	0.606772	0.902958	Yes	model_1	Male	OSA	2-aminooctanoate	Lipid	Fatty Acid, Amino
aminooctanoate	0.965708	0.83483	1.1171	0.074303	1473	0.638633	0.888336	Yes	model_2	Male	OSA	2-aminooctanoate	Lipid	Fatty Acid, Amino
anhydroglucitol15AG	0.922833	0.81417	1.046	0.0639174	1473	0.208962	0.671892	Yes	model_2	Male	OSA	1,5-anhydroglucitol (1,5-AG)	Carbohydrate	Glycolysis, Gluconeogenesis, and Pyruvate Metabolism
anhydroglucitol15AG	0.927573	0.798877	1.077	0.0762064	1417	0.32385	0.856767	Yes	model_3	Male	OSA	1,5-anhydroglucitol (1,5-AG)	Carbohydrate	Glycolysis, Gluconeogenesis, and Pyruvate Metabolism
anhydroglucitol15AG	0.949191	0.836577	1.07696	0.0644342	1496	0.418351	0.902958	Yes	model_1	Male	OSA	1,5-anhydroglucitol (1,5-AG)	Carbohydrate	Glycolysis, Gluconeogenesis, and Pyruvate Metabolism
arachidonate204n6	1.181	1.02233	1.3643	0.0736107	1473	0.0238169	0.355552	Yes	model_2	Male	OSA	arachidonate (20:4n6)	Lipid	Polyunsaturated Fatty Acid (n3 and n6)
arachidonate204n6	1.15438	0.995658	1.3384	0.0754666	1496	0.0571274	0.559072	Yes	model_1	Male	OSA	arachidonate (20:4n6)	Lipid	Polyunsaturated Fatty Acid (n3 and n6)
arachidonate204n6	1.19184	1.00364	1.41533	0.0876847	1417	0.0453394	0.797631	Yes	model_3	Male	OSA	arachidonate (20:4n6)	Lipid	Polyunsaturated Fatty Acid (n3 and n6)
arachidonoylGPC204n6	1.04857	0.882211	1.2463	0.0881392	1496	0.5905	0.902958	Yes	model_1	Male	OSA	1-arachidonoyl-GPC (20:4n6)*	Lipid	Lysophospholipid
arachidonoylGPC204n6	1.03989	0.857127	1.26162	0.0986128	1417	0.691645	0.936482	Yes	model_3	Male	OSA	1-arachidonoyl-GPC (20:4n6)*	Lipid	Lysophospholipid
arachidonoylGPC204n6	1.05969	0.897939	1.25059	0.0845069	1473	0.492651	0.871141	Yes	model_2	Male	OSA	1-arachidonoyl-GPC (20:4n6)*	Lipid	Lysophospholipid
arachidonoylGPE204n6	1.01599	0.880605	1.17218	0.0729621	1496	0.827923	0.940413	Yes	model_1	Male	OSA	1-arachidonoyl-GPE (20:4n6)*	Lipid	Lysophospholipid
arachidonoylGPE204n6	0.952493	0.79157	1.14613	0.0944206	1417	0.606211	0.934361	Yes	model_3	Male	OSA	1-arachidonoyl-GPE (20:4n6)*	Lipid	Lysophospholipid
arachidonoylGPE204n6	1.02877	0.891492	1.18719	0.0730742	1473	0.697873	0.900342	Yes	model_2	Male	OSA	1-arachidonoyl-GPE (20:4n6)*	Lipid	Lysophospholipid
arginine	1.04554	0.931961	1.17296	0.0586729	1496	0.447831	0.902958	Yes	model_1	Male	OSA	arginine	Amino Acid	Urea cycle; Arginine and Proline Metabolism
arginine	1.04018	0.92368	1.17137	0.0606022	1473	0.515697	0.871141	Yes	model_2	Male	OSA	arginine	Amino Acid	Urea cycle; Arginine and Proline Metabolism
arginine	1.05618	0.930985	1.19822	0.0643748	1417	0.395808	0.898686	Yes	model_3	Male	OSA	arginine	Amino Acid	Urea cycle; Arginine and Proline Metabolism
aspartate	1.12331	0.959868	1.31457	0.0802222	1417	0.147219	0.797631	Yes	model_3	Male	OSA	aspartate	Amino Acid	Alanine and Aspartate Metabolism
aspartate	1.19908	1.04079	1.38144	0.0722326	1473	0.0119556	0.306127	Yes	model_2	Male	OSA	aspartate	Amino Acid	Alanine and Aspartate Metabolism
aspartate	1.19624	1.03439	1.38342	0.0741691	1496	0.0156964	0.515957	Yes	model_1	Male	OSA	aspartate	Amino Acid	Alanine and Aspartate Metabolism
behenoylsphingomyelind181220	1.12025	0.986899	1.27162	0.0646641	1473	0.0790786	0.500831	Yes	model_2	Male	OSA	behenoyl sphingomyelin (d18:1/22:0)*	Lipid	Sphingolipid Metabolism
behenoylsphingomyelind181220	1.12944	0.91356	1.39634	0.10823	1417	0.260723	0.80493	Yes	model_3	Male	OSA	behenoyl sphingomyelin (d18:1/22:0)*	Lipid	Sphingolipid Metabolism
behenoylsphingomyelind181220	1.13248	0.996149	1.28748	0.0654446	1496	0.0572957	0.559072	Yes	model_1	Male	OSA	behenoyl sphingomyelin (d18:1/22:0)*	Lipid	Sphingolipid Metabolism
betaine	1.01559	0.876095	1.17728	0.0753806	1473	0.83745	0.946092	Yes	model_2	Male	OSA	betaine	Amino Acid	Glycine, Serine and Threonine Metabolism
betaine	1.04125	0.895357	1.2109	0.0770151	1496	0.599723	0.902958	Yes	model_1	Male	OSA	betaine	Amino Acid	Glycine, Serine and Threonine Metabolism
betaine	1.11869	0.963086	1.29943	0.0764124	1417	0.142168	0.797631	Yes	model_3	Male	OSA	betaine	Amino Acid	Glycine, Serine and Threonine Metabolism
bilirubinZZ	0.975498	0.851472	1.11759	0.0693783	1496	0.720668	0.902958	Yes	model_1	Male	OSA	bilirubin (Z,Z)	Cofactors and Vitamins	Hemoglobin and Porphyrin Metabolism
bilirubinZZ	0.999675	0.870674	1.14779	0.0704913	1417	0.996326	0.996326	Yes	model_3	Male	OSA	bilirubin (Z,Z)	Cofactors and Vitamins	Hemoglobin and Porphyrin Metabolism
bilirubinZZ	0.971961	0.850545	1.11071	0.0680804	1473	0.676137	0.899587	Yes	model_2	Male	OSA	bilirubin (Z,Z)	Cofactors and Vitamins	Hemoglobin and Porphyrin Metabolism
biliverdin	0.942218	0.817507	1.08595	0.0724373	1496	0.411271	0.902958	Yes	model_1	Male	OSA	biliverdin	Cofactors and Vitamins	Hemoglobin and Porphyrin Metabolism
biliverdin	0.956937	0.821367	1.11488	0.0779426	1417	0.572251	0.934361	Yes	model_3	Male	OSA	biliverdin	Cofactors and Vitamins	Hemoglobin and Porphyrin Metabolism
biliverdin	0.936234	0.810416	1.08159	0.0736314	1473	0.370862	0.820425	Yes	model_2	Male	OSA	biliverdin	Cofactors and Vitamins	Hemoglobin and Porphyrin Metabolism
butyrylcarnitineC4	1.13027	0.959874	1.33092	0.0833728	1496	0.14189	0.648792	Yes	model_1	Male	OSA	butyrylcarnitine (C4)	Lipid	Fatty Acid Metabolism (also BCAA Metabolism)
butyrylcarnitineC4	1.11644	0.936527	1.33091	0.0896538	1417	0.219241	0.797631	Yes	model_3	Male	OSA	butyrylcarnitine (C4)	Lipid	Fatty Acid Metabolism (also BCAA Metabolism)
butyrylcarnitineC4	1.14986	0.972966	1.35892	0.0852277	1473	0.10133	0.566752	Yes	model_2	Male	OSA	butyrylcarnitine (C4)	Lipid	Fatty Acid Metabolism (also BCAA Metabolism)
caffeine	1.01505	0.888642	1.15943	0.0678541	1496	0.825807	0.940413	Yes	model_1	Male	OSA	caffeine	Xenobiotics	Xanthine Metabolism
caffeine	1.01303	0.878995	1.16751	0.0724113	1417	0.858063	0.972127	Yes	model_3	Male	OSA	caffeine	Xenobiotics	Xanthine Metabolism
caffeine	1.02877	0.902933	1.17216	0.0665691	1473	0.669998	0.899587	Yes	model_2	Male	OSA	caffeine	Xenobiotics	Xanthine Metabolism
campesterol	1.04622	0.75246	1.45467	0.168161	1473	0.788149	0.788149	No	model_2	Male	OSA	campesterol	Lipid	Sterol
campesterol	1.00698	0.728443	1.39203	0.165206	1496	0.966407	0.966407	No	model_1	Male	OSA	campesterol	Lipid	Sterol
campesterol	1.0598	0.768782	1.46099	0.163791	1417	0.722876	0.836796	No	model_3	Male	OSA	campesterol	Lipid	Sterol
carnitine	1.07279	0.935053	1.23082	0.0701113	1417	0.316245	0.847375	Yes	model_3	Male	OSA	carnitine	Lipid	Carnitine Metabolism
carnitine	1.07199	0.946465	1.21417	0.0635407	1496	0.273918	0.856882	Yes	model_1	Male	OSA	carnitine	Lipid	Carnitine Metabolism
carnitine	1.06514	0.938057	1.20945	0.064824	1473	0.330272	0.772709	Yes	model_2	Male	OSA	carnitine	Lipid	Carnitine Metabolism
cerotoylcarnitineC26	1.10678	0.968972	1.26419	0.0678439	1417	0.134809	0.797631	Yes	model_3	Male	OSA	cerotoylcarnitine (C26)*	Lipid	Fatty Acid Metabolism(Acyl Carnitine)
cerotoylcarnitineC26	1.15121	1.0065	1.31671	0.0685351	1473	0.0399192	0.362744	Yes	model_2	Male	OSA	cerotoylcarnitine (C26)*	Lipid	Fatty Acid Metabolism(Acyl Carnitine)
cerotoylcarnitineC26	1.12558	0.981424	1.29091	0.0699226	1496	0.0906774	0.574069	Yes	model_1	Male	OSA	cerotoylcarnitine (C26)*	Lipid	Fatty Acid Metabolism(Acyl Carnitine)
cholesterol	1.11733	0.958731	1.30217	0.0781073	1473	0.155485	0.626449	Yes	model_2	Male	OSA	cholesterol	Lipid	Sterol
cholesterol	0.907666	0.66938	1.23078	0.15537	1417	0.53293	0.934361	Yes	model_3	Male	OSA	cholesterol	Lipid	Sterol
cholesterol	1.12706	0.964647	1.31681	0.0793897	1496	0.131906	0.648792	Yes	model_1	Male	OSA	cholesterol	Lipid	Sterol
choline	1.04885	0.868138	1.26719	0.0964811	1417	0.62104	0.934361	Yes	model_3	Male	OSA	choline	Lipid	Phospholipid Metabolism
choline	1.05361	0.879064	1.26281	0.0924078	1473	0.571991	0.871141	Yes	model_2	Male	OSA	choline	Lipid	Phospholipid Metabolism
choline	1.06136	0.888803	1.26741	0.0905239	1496	0.510665	0.902958	Yes	model_1	Male	OSA	choline	Lipid	Phospholipid Metabolism
cholinephosphate	1.1002	0.945624	1.28003	0.0772436	1417	0.216389	0.797631	Yes	model_3	Male	OSA	choline phosphate	Lipid	Phospholipid Metabolism
cholinephosphate	1.12013	0.962057	1.30418	0.0776164	1473	0.143843	0.617293	Yes	model_2	Male	OSA	choline phosphate	Lipid	Phospholipid Metabolism
cholinephosphate	1.1178	0.965549	1.29407	0.0747063	1496	0.136037	0.648792	Yes	model_1	Male	OSA	choline phosphate	Lipid	Phospholipid Metabolism
cinnamoylglycine	0.915826	0.77184	1.08667	0.0872698	1417	0.313669	0.847375	Yes	model_3	Male	OSA	cinnamoylglycine	Xenobiotics	Food Component/Plant
cinnamoylglycine	0.905372	0.773271	1.06004	0.0804675	1496	0.216685	0.780812	Yes	model_1	Male	OSA	cinnamoylglycine	Xenobiotics	Food Component/Plant
cinnamoylglycine	0.91018	0.776537	1.06682	0.0810194	1473	0.245396	0.677938	Yes	model_2	Male	OSA	cinnamoylglycine	Xenobiotics	Food Component/Plant
citrate	0.932453	0.810151	1.07322	0.0717334	1417	0.329583	0.861035	Yes	model_3	Male	OSA	citrate	Energy	TCA Cycle
citrate	0.914908	0.792798	1.05583	0.0730893	1496	0.223695	0.790917	Yes	model_1	Male	OSA	citrate	Energy	TCA Cycle
citrate	0.919609	0.80046	1.05649	0.0707974	1473	0.236513	0.677938	Yes	model_2	Male	OSA	citrate	Energy	TCA Cycle
citrulline	1.00389	0.875471	1.15115	0.069836	1417	0.955632	0.98638	Yes	model_3	Male	OSA	citrulline	Amino Acid	Urea cycle; Arginine and Proline Metabolism
citrulline	1.01887	0.896857	1.15748	0.0650768	1496	0.773945	0.910114	Yes	model_1	Male	OSA	citrulline	Amino Acid	Urea cycle; Arginine and Proline Metabolism
citrulline	1.00029	0.87762	1.14011	0.0667517	1473	0.996518	0.996518	Yes	model_2	Male	OSA	citrulline	Amino Acid	Urea cycle; Arginine and Proline Metabolism
cortisol	0.834159	0.716023	0.971786	0.0779142	1417	0.019948	0.721376	Yes	model_3	Male	OSA	cortisol	Lipid	Corticosteroids
cortisol	0.822395	0.699294	0.967165	0.082729	1496	0.0181004	0.515957	Yes	model_1	Male	OSA	cortisol	Lipid	Corticosteroids
cortisol	0.841182	0.720124	0.982591	0.0792779	1473	0.0291444	0.362744	Yes	model_2	Male	OSA	cortisol	Lipid	Corticosteroids
cortisone	0.862193	0.723431	1.02757	0.0895277	1496	0.09768	0.574069	Yes	model_1	Male	OSA	cortisone	Lipid	Corticosteroids
cortisone	0.882836	0.743522	1.04825	0.0876231	1417	0.154972	0.797631	Yes	model_3	Male	OSA	cortisone	Lipid	Corticosteroids
cortisone	0.866919	0.726884	1.03393	0.089887	1473	0.112112	0.566752	Yes	model_2	Male	OSA	cortisone	Lipid	Corticosteroids
cotinine	0.945714	0.688035	1.2999	0.162296	1473	0.730916	0.788149	No	model_2	Male	OSA	cotinine	Xenobiotics	Tobacco Metabolite
cotinine	1.0648	0.804453	1.4094	0.14305	1496	0.660727	0.734141	No	model_1	Male	OSA	cotinine	Xenobiotics	Tobacco Metabolite
cotinine	0.965529	0.691526	1.3481	0.170293	1417	0.836796	0.836796	No	model_3	Male	OSA	cotinine	Xenobiotics	Tobacco Metabolite
creatine	1.06431	0.921956	1.22863	0.0732551	1417	0.394902	0.898686	Yes	model_3	Male	OSA	creatine	Amino Acid	Creatine Metabolism
creatine	1.07804	0.942615	1.23292	0.06849	1496	0.272582	0.856882	Yes	model_1	Male	OSA	creatine	Amino Acid	Creatine Metabolism
creatine	1.07953	0.938247	1.24208	0.0715633	1473	0.284939	0.708955	Yes	model_2	Male	OSA	creatine	Amino Acid	Creatine Metabolism
creatinine	0.944665	0.761425	1.172	0.11002	1496	0.604872	0.902958	Yes	model_1	Male	OSA	creatinine	Amino Acid	Creatine Metabolism
creatinine	0.943917	0.769947	1.1572	0.103937	1417	0.578688	0.934361	Yes	model_3	Male	OSA	creatinine	Amino Acid	Creatine Metabolism
creatinine	0.963691	0.783758	1.18493	0.105444	1473	0.725774	0.908366	Yes	model_2	Male	OSA	creatinine	Amino Acid	Creatine Metabolism
cystine	1.00911	0.863736	1.17894	0.0793643	1417	0.909055	0.981582	Yes	model_3	Male	OSA	cystine	Amino Acid	Methionine, Cysteine, SAM and Taurine Metabolism
cystine	0.995838	0.855045	1.15981	0.0777708	1496	0.957228	0.985298	Yes	model_1	Male	OSA	cystine	Amino Acid	Methionine, Cysteine, SAM and Taurine Metabolism
cystine	0.985756	0.844814	1.15021	0.0787208	1473	0.855395	0.94623	Yes	model_2	Male	OSA	cystine	Amino Acid	Methionine, Cysteine, SAM and Taurine Metabolism
decanoylcarnitineC10	1.02589	0.897838	1.17221	0.068025	1496	0.707071	0.902958	Yes	model_1	Male	OSA	decanoylcarnitine (C10)	Lipid	Fatty Acid Metabolism(Acyl Carnitine)
decanoylcarnitineC10	1.01491	0.884536	1.16449	0.0701473	1417	0.832934	0.972122	Yes	model_3	Male	OSA	decanoylcarnitine (C10)	Lipid	Fatty Acid Metabolism(Acyl Carnitine)
decanoylcarnitineC10	1.04359	0.913338	1.19242	0.0680189	1473	0.53047	0.871141	Yes	model_2	Male	OSA	decanoylcarnitine (C10)	Lipid	Fatty Acid Metabolism(Acyl Carnitine)
deoxycarnitine	1.01171	0.875324	1.16934	0.0738784	1496	0.874797	0.954397	Yes	model_1	Male	OSA	deoxycarnitine	Lipid	Carnitine Metabolism
deoxycarnitine	0.99437	0.866394	1.14125	0.0702906	1473	0.935986	0.968421	Yes	model_2	Male	OSA	deoxycarnitine	Lipid	Carnitine Metabolism
deoxycarnitine	1.00749	0.883525	1.14885	0.0669886	1417	0.911303	0.981582	Yes	model_3	Male	OSA	deoxycarnitine	Lipid	Carnitine Metabolism
deoxyuridine	0.99178	0.864671	1.13757	0.0699756	1417	0.906109	0.981582	Yes	model_3	Male	OSA	2'-deoxyuridine	Nucleotide	Pyrimidine Metabolism, Uracil containing
deoxyuridine	0.952586	0.840611	1.07948	0.0638019	1496	0.446455	0.902958	Yes	model_1	Male	OSA	2'-deoxyuridine	Nucleotide	Pyrimidine Metabolism, Uracil containing
deoxyuridine	0.946228	0.831323	1.07701	0.0660533	1473	0.402718	0.850778	Yes	model_2	Male	OSA	2'-deoxyuridine	Nucleotide	Pyrimidine Metabolism, Uracil containing
diacylglycerol16118221601831	1.14234	0.862903	1.51226	0.143127	1473	0.352489	0.7781	No	model_2	Male	OSA	diacylglycerol (16:1/18:2 [2], 16:0/18:3 [1])*	Lipid	Diacylglycerol
diacylglycerol16118221601831	1.10036	0.83123	1.45662	0.143105	1496	0.503946	0.632732	No	model_1	Male	OSA	diacylglycerol (16:1/18:2 [2], 16:0/18:3 [1])*	Lipid	Diacylglycerol
diacylglycerol16118221601831	0.963066	0.70197	1.32127	0.161342	1417	0.815565	0.836796	No	model_3	Male	OSA	diacylglycerol (16:1/18:2 [2], 16:0/18:3 [1])*	Lipid	Diacylglycerol
dilinoleoylGPC182182	0.99242	0.838338	1.17482	0.0860842	1473	0.929565	0.966562	Yes	model_2	Male	OSA	1,2-dilinoleoyl-GPC (18:2/18:2)	Lipid	Phosphatidylcholine (PC)
dilinoleoylGPC182182	1.00861	0.853424	1.19201	0.0852389	1496	0.919918	0.982101	Yes	model_1	Male	OSA	1,2-dilinoleoyl-GPC (18:2/18:2)	Lipid	Phosphatidylcholine (PC)
dilinoleoylGPC182182	0.947584	0.784792	1.14414	0.096172	1417	0.575595	0.934361	Yes	model_3	Male	OSA	1,2-dilinoleoyl-GPC (18:2/18:2)	Lipid	Phosphatidylcholine (PC)
dilinoleoylGPE182182	0.908516	0.684224	1.20633	0.144657	1473	0.507176	0.7781	No	model_2	Male	OSA	1,2-dilinoleoyl-GPE (18:2/18:2)*	Lipid	Phosphatidylethanolamine (PE)
dilinoleoylGPE182182	0.799931	0.591791	1.08128	0.153761	1417	0.146558	0.836796	No	model_3	Male	OSA	1,2-dilinoleoyl-GPE (18:2/18:2)*	Lipid	Phosphatidylethanolamine (PE)
dilinoleoylGPE182182	0.902677	0.667465	1.22078	0.15402	1496	0.506185	0.632732	No	model_1	Male	OSA	1,2-dilinoleoyl-GPE (18:2/18:2)*	Lipid	Phosphatidylethanolamine (PE)
dimethylarginineSDMA.ADMA	0.965365	0.815259	1.14311	0.0862249	1496	0.682683	0.902958	Yes	model_1	Male	OSA	dimethylarginine (SDMA + ADMA)	Amino Acid	Urea cycle; Arginine and Proline Metabolism
dimethylarginineSDMA.ADMA	0.992241	0.83258	1.18252	0.0895083	1417	0.930651	0.98638	Yes	model_3	Male	OSA	dimethylarginine (SDMA + ADMA)	Amino Acid	Urea cycle; Arginine and Proline Metabolism
dimethylarginineSDMA.ADMA	0.956336	0.807156	1.13309	0.0865272	1473	0.605874	0.881009	Yes	model_2	Male	OSA	dimethylarginine (SDMA + ADMA)	Amino Acid	Urea cycle; Arginine and Proline Metabolism
dimethylglycine	1.04919	0.903531	1.21832	0.0762555	1496	0.52891	0.902958	Yes	model_1	Male	OSA	dimethylglycine	Amino Acid	Glycine, Serine and Threonine Metabolism
dimethylglycine	1.04921	0.902467	1.21982	0.0768681	1417	0.532009	0.934361	Yes	model_3	Male	OSA	dimethylglycine	Amino Acid	Glycine, Serine and Threonine Metabolism
dimethylglycine	1.04391	0.898518	1.21283	0.0765218	1473	0.574394	0.871141	Yes	model_2	Male	OSA	dimethylglycine	Amino Acid	Glycine, Serine and Threonine Metabolism
dimethylurate17	1.0178	0.878534	1.17913	0.0750716	1417	0.814236	0.965657	Yes	model_3	Male	OSA	1,7-dimethylurate	Xenobiotics	Xanthine Metabolism
dimethylurate17	1.03154	0.899791	1.18259	0.0697192	1496	0.655989	0.902958	Yes	model_1	Male	OSA	1,7-dimethylurate	Xenobiotics	Xanthine Metabolism
dimethylurate17	1.03645	0.908043	1.18301	0.067481	1473	0.595762	0.881009	Yes	model_2	Male	OSA	1,7-dimethylurate	Xenobiotics	Xanthine Metabolism
dipalmitoylGPC160160	0.958613	0.838444	1.09601	0.0683367	1496	0.53623	0.902958	Yes	model_1	Male	OSA	1,2-dipalmitoyl-GPC (16:0/16:0)	Lipid	Phosphatidylcholine (PC)
dipalmitoylGPC160160	0.95832	0.836582	1.09777	0.0693151	1473	0.539084	0.871141	Yes	model_2	Male	OSA	1,2-dipalmitoyl-GPC (16:0/16:0)	Lipid	Phosphatidylcholine (PC)
dipalmitoylGPC160160	0.880653	0.761988	1.0178	0.0738436	1417	0.0852354	0.797631	Yes	model_3	Male	OSA	1,2-dipalmitoyl-GPC (16:0/16:0)	Lipid	Phosphatidylcholine (PC)
docosahexaenoateDHA226n3	1.0435	0.868533	1.25371	0.0936362	1496	0.649317	0.902958	Yes	model_1	Male	OSA	docosahexaenoate (DHA; 22:6n3)	Lipid	Polyunsaturated Fatty Acid (n3 and n6)
docosahexaenoateDHA226n3	1.09013	0.892979	1.3308	0.101778	1417	0.39652	0.898686	Yes	model_3	Male	OSA	docosahexaenoate (DHA; 22:6n3)	Lipid	Polyunsaturated Fatty Acid (n3 and n6)
docosahexaenoateDHA226n3	1.11192	0.926981	1.33376	0.092813	1473	0.25301	0.677938	Yes	model_2	Male	OSA	docosahexaenoate (DHA; 22:6n3)	Lipid	Polyunsaturated Fatty Acid (n3 and n6)
ectoine	0.965255	0.830292	1.12216	0.0768442	1496	0.645377	0.902958	Yes	model_1	Male	OSA	ectoine	Xenobiotics	Chemical
ectoine	0.976662	0.844647	1.12931	0.0740925	1417	0.749938	0.944286	Yes	model_3	Male	OSA	ectoine	Xenobiotics	Chemical
ectoine	0.974264	0.845681	1.1224	0.0722141	1473	0.718062	0.908366	Yes	model_2	Male	OSA	ectoine	Xenobiotics	Chemical
eicosapentaenoateEPA205n3	1.04328	0.885536	1.22913	0.0836408	1496	0.612427	0.902958	Yes	model_1	Male	OSA	eicosapentaenoate (EPA; 20:5n3)	Lipid	Polyunsaturated Fatty Acid (n3 and n6)
eicosapentaenoateEPA205n3	1.07763	0.894451	1.29832	0.095055	1417	0.431562	0.898686	Yes	model_3	Male	OSA	eicosapentaenoate (EPA; 20:5n3)	Lipid	Polyunsaturated Fatty Acid (n3 and n6)
eicosapentaenoateEPA205n3	1.09608	0.933394	1.28711	0.0819721	1473	0.263087	0.696014	Yes	model_2	Male	OSA	eicosapentaenoate (EPA; 20:5n3)	Lipid	Polyunsaturated Fatty Acid (n3 and n6)
enylpalmitoyl2arachidonoylGPCP160204	1.07058	0.90703	1.26361	0.0845802	1417	0.42007	0.898686	Yes	model_3	Male	OSA	1-(1-enyl-palmitoyl)-2-arachidonoyl-GPC (P-16:0/20:4)*	Lipid	Plasmalogen
enylpalmitoyl2arachidonoylGPCP160204	1.02722	0.883519	1.19429	0.0768858	1473	0.726893	0.908366	Yes	model_2	Male	OSA	1-(1-enyl-palmitoyl)-2-arachidonoyl-GPC (P-16:0/20:4)*	Lipid	Plasmalogen
enylpalmitoyl2arachidonoylGPCP160204	1.04147	0.900116	1.20502	0.0744213	1496	0.585064	0.902958	Yes	model_1	Male	OSA	1-(1-enyl-palmitoyl)-2-arachidonoyl-GPC (P-16:0/20:4)*	Lipid	Plasmalogen
enylpalmitoyl2arachidonoylGPEP160204	1.06401	0.921908	1.22802	0.0731415	1473	0.396262	0.850778	Yes	model_2	Male	OSA	1-(1-enyl-palmitoyl)-2-arachidonoyl-GPE (P-16:0/20:4)*	Lipid	Plasmalogen
enylpalmitoyl2arachidonoylGPEP160204	1.06853	0.918882	1.24255	0.0769809	1417	0.389205	0.898686	Yes	model_3	Male	OSA	1-(1-enyl-palmitoyl)-2-arachidonoyl-GPE (P-16:0/20:4)*	Lipid	Plasmalogen
enylpalmitoyl2arachidonoylGPEP160204	1.0573	0.919571	1.21565	0.0712059	1496	0.433948	0.902958	Yes	model_1	Male	OSA	1-(1-enyl-palmitoyl)-2-arachidonoyl-GPE (P-16:0/20:4)*	Lipid	Plasmalogen
enylpalmitoyl2linoleoylGPCP160182	0.983483	0.841729	1.14911	0.0794095	1417	0.833876	0.972122	Yes	model_3	Male	OSA	1-(1-enyl-palmitoyl)-2-linoleoyl-GPC (P-16:0/18:2)*	Lipid	Plasmalogen
enylpalmitoyl2linoleoylGPCP160182	0.918616	0.801157	1.0533	0.0698019	1473	0.223944	0.677938	Yes	model_2	Male	OSA	1-(1-enyl-palmitoyl)-2-linoleoyl-GPC (P-16:0/18:2)*	Lipid	Plasmalogen
enylpalmitoyl2linoleoylGPCP160182	0.937681	0.820513	1.07158	0.068102	1496	0.344739	0.902958	Yes	model_1	Male	OSA	1-(1-enyl-palmitoyl)-2-linoleoyl-GPC (P-16:0/18:2)*	Lipid	Plasmalogen
enylpalmitoyl2linoleoylGPEP160182	1.00955	0.8842	1.15267	0.0676411	1417	0.888251	0.981582	Yes	model_3	Male	OSA	1-(1-enyl-palmitoyl)-2-linoleoyl-GPE (P-16:0/18:2)*	Lipid	Plasmalogen
enylpalmitoyl2linoleoylGPEP160182	1.01112	0.888934	1.1501	0.0657102	1473	0.866342	0.94623	Yes	model_2	Male	OSA	1-(1-enyl-palmitoyl)-2-linoleoyl-GPE (P-16:0/18:2)*	Lipid	Plasmalogen
enylpalmitoyl2linoleoylGPEP160182	1.02387	0.900257	1.16446	0.0656471	1496	0.719304	0.902958	Yes	model_1	Male	OSA	1-(1-enyl-palmitoyl)-2-linoleoyl-GPE (P-16:0/18:2)*	Lipid	Plasmalogen
enylpalmitoyl2oleoylGPCP160181	0.918548	0.764765	1.10325	0.0934822	1417	0.363428	0.898686	Yes	model_3	Male	OSA	1-(1-enyl-palmitoyl)-2-oleoyl-GPC (P-16:0/18:1)*	Lipid	Plasmalogen
enylpalmitoyl2oleoylGPCP160181	0.855352	0.737073	0.992611	0.0759317	1496	0.0396214	0.539157	Yes	model_1	Male	OSA	1-(1-enyl-palmitoyl)-2-oleoyl-GPC (P-16:0/18:1)*	Lipid	Plasmalogen
enylpalmitoyl2oleoylGPCP160181	0.843528	0.724735	0.981793	0.0774425	1473	0.0280013	0.362744	Yes	model_2	Male	OSA	1-(1-enyl-palmitoyl)-2-oleoyl-GPC (P-16:0/18:1)*	Lipid	Plasmalogen
enylpalmitoylGPCP160	0.878859	0.724932	1.06547	0.0982385	1417	0.188692	0.797631	Yes	model_3	Male	OSA	1-(1-enyl-palmitoyl)-GPC (P-16:0)*	Lipid	Lysoplasmalogen
enylpalmitoylGPCP160	0.894697	0.765461	1.04575	0.0795951	1473	0.162126	0.626449	Yes	model_2	Male	OSA	1-(1-enyl-palmitoyl)-GPC (P-16:0)*	Lipid	Lysoplasmalogen
enylpalmitoylGPCP160	0.901608	0.773739	1.05061	0.0780331	1496	0.184399	0.688204	Yes	model_1	Male	OSA	1-(1-enyl-palmitoyl)-GPC (P-16:0)*	Lipid	Lysoplasmalogen
enylstearoyl2arachidonoylGPEP180204	0.987834	0.861079	1.13325	0.0700658	1473	0.861314	0.94623	Yes	model_2	Male	OSA	1-(1-enyl-stearoyl)-2-arachidonoyl-GPE (P-18:0/20:4)*	Lipid	Plasmalogen
enylstearoyl2arachidonoylGPEP180204	0.995971	0.855643	1.15931	0.077482	1417	0.958442	0.98638	Yes	model_3	Male	OSA	1-(1-enyl-stearoyl)-2-arachidonoyl-GPE (P-18:0/20:4)*	Lipid	Plasmalogen
enylstearoyl2arachidonoylGPEP180204	0.989473	0.865926	1.13065	0.0680473	1496	0.876412	0.954397	Yes	model_1	Male	OSA	1-(1-enyl-stearoyl)-2-arachidonoyl-GPE (P-18:0/20:4)*	Lipid	Plasmalogen
enylstearoyl2linoleoylGPEP180182	1.03354	0.903502	1.1823	0.0686068	1496	0.630594	0.902958	Yes	model_1	Male	OSA	1-(1-enyl-stearoyl)-2-linoleoyl-GPE (P-18:0/18:2)*	Lipid	Plasmalogen
enylstearoyl2linoleoylGPEP180182	1.01551	0.889274	1.15967	0.0677266	1473	0.820194	0.939219	Yes	model_2	Male	OSA	1-(1-enyl-stearoyl)-2-linoleoyl-GPE (P-18:0/18:2)*	Lipid	Plasmalogen
enylstearoyl2linoleoylGPEP180182	0.980195	0.855968	1.12245	0.0691425	1417	0.772346	0.95515	Yes	model_3	Male	OSA	1-(1-enyl-stearoyl)-2-linoleoyl-GPE (P-18:0/18:2)*	Lipid	Plasmalogen
enylstearoyl2oleoylGPEP180181	0.993438	0.864624	1.14144	0.0708559	1473	0.925975	0.966562	Yes	model_2	Male	OSA	1-(1-enyl-stearoyl)-2-oleoyl-GPE (P-18:0/18:1)	Lipid	Plasmalogen
enylstearoyl2oleoylGPEP180181	0.997714	0.86882	1.14573	0.0705768	1496	0.974127	0.985298	Yes	model_1	Male	OSA	1-(1-enyl-stearoyl)-2-oleoyl-GPE (P-18:0/18:1)	Lipid	Plasmalogen
enylstearoyl2oleoylGPEP180181	0.972188	0.834585	1.13248	0.0778644	1417	0.717166	0.94269	Yes	model_3	Male	OSA	1-(1-enyl-stearoyl)-2-oleoyl-GPE (P-18:0/18:1)	Lipid	Plasmalogen
fumarate	0.965543	0.853964	1.0917	0.0626542	1473	0.575717	0.871141	Yes	model_2	Male	OSA	fumarate	Energy	TCA Cycle
fumarate	0.963313	0.831442	1.1161	0.0751104	1417	0.618746	0.934361	Yes	model_3	Male	OSA	fumarate	Energy	TCA Cycle
fumarate	0.95884	0.851911	1.07919	0.0603275	1496	0.485982	0.902958	Yes	model_1	Male	OSA	fumarate	Energy	TCA Cycle
gluconate	1.12194	0.933004	1.34914	0.0940848	1417	0.221352	0.797631	Yes	model_3	Male	OSA	gluconate	Xenobiotics	Food Component/Plant
gluconate	1.12544	0.974968	1.29913	0.0732252	1473	0.106572	0.566752	Yes	model_2	Male	OSA	gluconate	Xenobiotics	Food Component/Plant
gluconate	1.1076	0.963363	1.27344	0.071185	1496	0.1511	0.651622	Yes	model_1	Male	OSA	gluconate	Xenobiotics	Food Component/Plant
glucose	1.02869	0.875948	1.20807	0.0820084	1496	0.730143	0.902958	Yes	model_1	Male	OSA	glucose	Carbohydrate	Glycolysis, Gluconeogenesis, and Pyruvate Metabolism
glucose	0.958857	0.776055	1.18472	0.107918	1417	0.69705	0.936482	Yes	model_3	Male	OSA	glucose	Carbohydrate	Glycolysis, Gluconeogenesis, and Pyruvate Metabolism
glucose	1.05822	0.908317	1.23287	0.0779359	1473	0.467749	0.871141	Yes	model_2	Male	OSA	glucose	Carbohydrate	Glycolysis, Gluconeogenesis, and Pyruvate Metabolism
glutamate	1.30375	1.08701	1.56369	0.0927583	1473	0.0042432	0.29561	Yes	model_2	Male	OSA	glutamate	Amino Acid	Glutamate Metabolism
glutamate	1.20109	0.986954	1.46168	0.100183	1417	0.067411	0.797631	Yes	model_3	Male	OSA	glutamate	Amino Acid	Glutamate Metabolism
glutamate	1.28778	1.08069	1.53454	0.0894463	1496	0.00468978	0.35885	Yes	model_1	Male	OSA	glutamate	Amino Acid	Glutamate Metabolism
glutamine	0.961469	0.824181	1.12163	0.0786084	1417	0.617178	0.934361	Yes	model_3	Male	OSA	glutamine	Amino Acid	Glutamate Metabolism
glutamine	0.919468	0.790154	1.06994	0.0773298	1473	0.277592	0.698996	Yes	model_2	Male	OSA	glutamine	Amino Acid	Glutamate Metabolism
glutamine	0.930375	0.803649	1.07708	0.0747068	1496	0.334038	0.902958	Yes	model_1	Male	OSA	glutamine	Amino Acid	Glutamate Metabolism
glutarylcarnitineC5DC	0.991546	0.847097	1.16063	0.0803315	1417	0.91583	0.981582	Yes	model_3	Male	OSA	glutarylcarnitine (C5-DC)	Amino Acid	Lysine Metabolism
glutarylcarnitineC5DC	1.03022	0.895667	1.18499	0.0714089	1496	0.676706	0.902958	Yes	model_1	Male	OSA	glutarylcarnitine (C5-DC)	Amino Acid	Lysine Metabolism
glutarylcarnitineC5DC	1.01792	0.878097	1.18001	0.0753884	1473	0.813727	0.939219	Yes	model_2	Male	OSA	glutarylcarnitine (C5-DC)	Amino Acid	Lysine Metabolism
glycerate	0.890614	0.776135	1.02198	0.0701961	1496	0.0988827	0.574069	Yes	model_1	Male	OSA	glycerate	Carbohydrate	Glycolysis, Gluconeogenesis, and Pyruvate Metabolism
glycerate	0.924777	0.799435	1.06977	0.0743103	1417	0.292628	0.847375	Yes	model_3	Male	OSA	glycerate	Carbohydrate	Glycolysis, Gluconeogenesis, and Pyruvate Metabolism
glycerate	0.894173	0.776567	1.02959	0.0719475	1473	0.120021	0.566752	Yes	model_2	Male	OSA	glycerate	Carbohydrate	Glycolysis, Gluconeogenesis, and Pyruvate Metabolism
glycerol3phosphate	0.963584	0.835683	1.11106	0.0726583	1417	0.609668	0.934361	Yes	model_3	Male	OSA	glycerol 3-phosphate	Lipid	Glycerolipid Metabolism
glycerol3phosphate	1.02744	0.897249	1.17653	0.0691303	1496	0.695329	0.902958	Yes	model_1	Male	OSA	glycerol 3-phosphate	Lipid	Glycerolipid Metabolism
glycerol3phosphate	1.02795	0.900017	1.17406	0.0678094	1473	0.684375	0.899587	Yes	model_2	Male	OSA	glycerol 3-phosphate	Lipid	Glycerolipid Metabolism
glycerophosphorylcholineGPC	0.912173	0.775789	1.07253	0.0826273	1417	0.265911	0.80544	Yes	model_3	Male	OSA	glycerophosphorylcholine (GPC)	Lipid	Phospholipid Metabolism
glycerophosphorylcholineGPC	0.967462	0.840833	1.11316	0.0715731	1473	0.643958	0.888336	Yes	model_2	Male	OSA	glycerophosphorylcholine (GPC)	Lipid	Phospholipid Metabolism
glycerophosphorylcholineGPC	0.969402	0.838704	1.12047	0.0738885	1496	0.674059	0.902958	Yes	model_1	Male	OSA	glycerophosphorylcholine (GPC)	Lipid	Phospholipid Metabolism
glycine	0.862683	0.731411	1.01752	0.0842203	1417	0.0794609	0.797631	Yes	model_3	Male	OSA	glycine	Amino Acid	Glycine, Serine and Threonine Metabolism
glycine	0.822647	0.701705	0.964434	0.0811296	1473	0.0161119	0.306127	Yes	model_2	Male	OSA	glycine	Amino Acid	Glycine, Serine and Threonine Metabolism
glycine	0.842018	0.721422	0.982773	0.0788659	1496	0.0292324	0.515957	Yes	model_1	Male	OSA	glycine	Amino Acid	Glycine, Serine and Threonine Metabolism
glycochenodeoxycholate	1.03602	0.882382	1.21642	0.081898	1417	0.665654	0.936482	Yes	model_3	Male	OSA	glycochenodeoxycholate	Lipid	Primary Bile Acid Metabolism
glycochenodeoxycholate	1.01104	0.87078	1.1739	0.0761986	1473	0.885388	0.94623	Yes	model_2	Male	OSA	glycochenodeoxycholate	Lipid	Primary Bile Acid Metabolism
glycochenodeoxycholate	1.00723	0.870122	1.16594	0.0746547	1496	0.923156	0.982101	Yes	model_1	Male	OSA	glycochenodeoxycholate	Lipid	Primary Bile Acid Metabolism
glycocholate	0.950426	0.80924	1.11624	0.0820481	1417	0.535457	0.934361	Yes	model_3	Male	OSA	glycocholate	Lipid	Primary Bile Acid Metabolism
glycocholate	0.968949	0.833388	1.12656	0.0768945	1473	0.681647	0.899587	Yes	model_2	Male	OSA	glycocholate	Lipid	Primary Bile Acid Metabolism
glycocholate	0.963258	0.829883	1.11807	0.0760392	1496	0.622509	0.902958	Yes	model_1	Male	OSA	glycocholate	Lipid	Primary Bile Acid Metabolism
hexanoylcarnitineC6	1.03333	0.871296	1.22551	0.0870229	1496	0.706317	0.902958	Yes	model_1	Male	OSA	hexanoylcarnitine (C6)	Lipid	Fatty Acid Metabolism(Acyl Carnitine)
hexanoylcarnitineC6	1.06077	0.896039	1.25578	0.0861032	1473	0.493271	0.871141	Yes	model_2	Male	OSA	hexanoylcarnitine (C6)	Lipid	Fatty Acid Metabolism(Acyl Carnitine)
hexanoylcarnitineC6	1.048	0.881683	1.24569	0.0881661	1417	0.594896	0.934361	Yes	model_3	Male	OSA	hexanoylcarnitine (C6)	Lipid	Fatty Acid Metabolism(Acyl Carnitine)
hippurate	0.91244	0.810175	1.02761	0.0606495	1496	0.130826	0.648792	Yes	model_1	Male	OSA	hippurate	Xenobiotics	Benzoate Metabolism
hippurate	0.909847	0.806043	1.02702	0.0618057	1473	0.126354	0.574086	Yes	model_2	Male	OSA	hippurate	Xenobiotics	Benzoate Metabolism
hippurate	0.898753	0.787678	1.02549	0.0673057	1417	0.112739	0.797631	Yes	model_3	Male	OSA	hippurate	Xenobiotics	Benzoate Metabolism
histidine	1.04832	0.899363	1.22195	0.0781938	1496	0.546167	0.902958	Yes	model_1	Male	OSA	histidine	Amino Acid	Histidine Metabolism
histidine	1.01901	0.881632	1.17779	0.0738837	1417	0.798821	0.962386	Yes	model_3	Male	OSA	histidine	Amino Acid	Histidine Metabolism
histidine	1.01252	0.872896	1.17448	0.0757054	1473	0.869442	0.94623	Yes	model_2	Male	OSA	histidine	Amino Acid	Histidine Metabolism
homoarginine	1.03636	0.87644	1.22546	0.0855119	1496	0.676182	0.902958	Yes	model_1	Male	OSA	homoarginine	Amino Acid	Urea cycle; Arginine and Proline Metabolism
homoarginine	1.07363	0.901784	1.27823	0.0889943	1417	0.424669	0.898686	Yes	model_3	Male	OSA	homoarginine	Amino Acid	Urea cycle; Arginine and Proline Metabolism
homoarginine	1.05743	0.895623	1.24846	0.0847316	1473	0.509899	0.871141	Yes	model_2	Male	OSA	homoarginine	Amino Acid	Urea cycle; Arginine and Proline Metabolism
homocitrulline	1.01376	0.855689	1.20103	0.0864862	1496	0.874455	0.954397	Yes	model_1	Male	OSA	homocitrulline	Amino Acid	Urea cycle; Arginine and Proline Metabolism
homocitrulline	1.00952	0.855518	1.19124	0.0844497	1417	0.91068	0.981582	Yes	model_3	Male	OSA	homocitrulline	Amino Acid	Urea cycle; Arginine and Proline Metabolism
homocitrulline	1.01658	0.863178	1.19726	0.0834609	1473	0.843764	0.94623	Yes	model_2	Male	OSA	homocitrulline	Amino Acid	Urea cycle; Arginine and Proline Metabolism
hydroxybutyrateBHBA	1.02824	0.892979	1.184	0.071961	1496	0.698734	0.902958	Yes	model_1	Male	OSA	3-hydroxybutyrate (BHBA)	Lipid	Ketone Bodies
hydroxybutyrateBHBA	1.1447	0.980635	1.33622	0.0789285	1417	0.086851	0.797631	Yes	model_3	Male	OSA	3-hydroxybutyrate (BHBA)	Lipid	Ketone Bodies
hydroxybutyrateBHBA	1.06537	0.924348	1.22791	0.0724436	1473	0.382068	0.831794	Yes	model_2	Male	OSA	3-hydroxybutyrate (BHBA)	Lipid	Ketone Bodies
hydroxybutyrylcarnitine1	1.01749	0.885392	1.16929	0.0709489	1496	0.806979	0.930805	Yes	model_1	Male	OSA	3-hydroxybutyrylcarnitine (1)	Lipid	Fatty Acid Metabolism(Acyl Carnitine)
hydroxybutyrylcarnitine1	1.07165	0.908854	1.26361	0.0840677	1417	0.410413	0.898686	Yes	model_3	Male	OSA	3-hydroxybutyrylcarnitine (1)	Lipid	Fatty Acid Metabolism(Acyl Carnitine)
hydroxybutyrylcarnitine1	1.06045	0.921196	1.22076	0.071826	1473	0.413809	0.864861	Yes	model_2	Male	OSA	3-hydroxybutyrylcarnitine (1)	Lipid	Fatty Acid Metabolism(Acyl Carnitine)
hydroxycotinine	1.11419	0.641025	1.9366	0.282046	1473	0.701456	0.788149	No	model_2	Male	OSA	hydroxycotinine	Xenobiotics	Tobacco Metabolite
hydroxycotinine	1.15081	0.64922	2.03992	0.292065	1417	0.630562	0.836796	No	model_3	Male	OSA	hydroxycotinine	Xenobiotics	Tobacco Metabolite
hydroxycotinine	1.28838	0.933991	1.77724	0.164119	1496	0.12261	0.632732	No	model_1	Male	OSA	hydroxycotinine	Xenobiotics	Tobacco Metabolite
hydroxyglutarate	0.974195	0.851489	1.11458	0.068686	1417	0.703482	0.936482	Yes	model_3	Male	OSA	2-hydroxyglutarate	Lipid	Fatty Acid, Dicarboxylate
hydroxyglutarate	0.973858	0.853722	1.1109	0.0671734	1496	0.693325	0.902958	Yes	model_1	Male	OSA	2-hydroxyglutarate	Lipid	Fatty Acid, Dicarboxylate
hydroxyglutarate	0.954727	0.834025	1.0929	0.0689604	1473	0.501693	0.871141	Yes	model_2	Male	OSA	2-hydroxyglutarate	Lipid	Fatty Acid, Dicarboxylate
hypotaurine	1.10038	0.944661	1.28176	0.0778477	1417	0.219179	0.797631	Yes	model_3	Male	OSA	hypotaurine	Amino Acid	Methionine, Cysteine, SAM and Taurine Metabolism
hypotaurine	1.03841	0.899804	1.19837	0.0730981	1496	0.606089	0.902958	Yes	model_1	Male	OSA	hypotaurine	Amino Acid	Methionine, Cysteine, SAM and Taurine Metabolism
hypotaurine	1.0365	0.898113	1.19621	0.0731176	1473	0.623904	0.888336	Yes	model_2	Male	OSA	hypotaurine	Amino Acid	Methionine, Cysteine, SAM and Taurine Metabolism
hypoxanthine	1.03322	0.888873	1.20102	0.0767783	1417	0.670322	0.936482	Yes	model_3	Male	OSA	hypoxanthine	Nucleotide	Purine Metabolism, (Hypo)Xanthine/Inosine containing
hypoxanthine	0.98178	0.849581	1.13455	0.0737879	1473	0.803207	0.939219	Yes	model_2	Male	OSA	hypoxanthine	Nucleotide	Purine Metabolism, (Hypo)Xanthine/Inosine containing
hypoxanthine	0.984454	0.846683	1.14464	0.0769192	1496	0.838593	0.947384	Yes	model_1	Male	OSA	hypoxanthine	Nucleotide	Purine Metabolism, (Hypo)Xanthine/Inosine containing
indole3carboxylicacid	0.958018	0.820453	1.11865	0.0790868	1417	0.587612	0.934361	Yes	model_3	Male	OSA	indole-3-carboxylic acid	Amino Acid	Tryptophan Metabolism
indole3carboxylicacid	1.00233	0.856517	1.17295	0.0802059	1496	0.976899	0.985298	Yes	model_1	Male	OSA	indole-3-carboxylic acid	Amino Acid	Tryptophan Metabolism
indole3carboxylicacid	0.989148	0.849943	1.15115	0.0773851	1473	0.887868	0.94623	Yes	model_2	Male	OSA	indole-3-carboxylic acid	Amino Acid	Tryptophan Metabolism
indolepropionate	0.885855	0.747697	1.04954	0.086508	1417	0.161198	0.797631	Yes	model_3	Male	OSA	indolepropionate	Amino Acid	Tryptophan Metabolism
indolepropionate	0.870196	0.739591	1.02387	0.0829701	1496	0.0937888	0.574069	Yes	model_1	Male	OSA	indolepropionate	Amino Acid	Tryptophan Metabolism
indolepropionate	0.903134	0.765025	1.06617	0.0846744	1473	0.228878	0.677938	Yes	model_2	Male	OSA	indolepropionate	Amino Acid	Tryptophan Metabolism
indoxylsulfate	0.891391	0.785204	1.01194	0.0647143	1417	0.0756323	0.797631	Yes	model_3	Male	OSA	3-indoxyl sulfate	Amino Acid	Tryptophan Metabolism
indoxylsulfate	0.899076	0.79847	1.01236	0.0605463	1496	0.0788971	0.574069	Yes	model_1	Male	OSA	3-indoxyl sulfate	Amino Acid	Tryptophan Metabolism
indoxylsulfate	0.914601	0.808644	1.03444	0.0628211	1473	0.155322	0.626449	Yes	model_2	Male	OSA	3-indoxyl sulfate	Amino Acid	Tryptophan Metabolism
inosine	0.94575	0.815273	1.09711	0.0757426	1496	0.461484	0.902958	Yes	model_1	Male	OSA	inosine	Nucleotide	Purine Metabolism, (Hypo)Xanthine/Inosine containing
inosine	0.964795	0.833764	1.11642	0.0744719	1417	0.630334	0.934361	Yes	model_3	Male	OSA	inosine	Nucleotide	Purine Metabolism, (Hypo)Xanthine/Inosine containing
inosine	0.945263	0.815294	1.09595	0.0754668	1473	0.455717	0.871141	Yes	model_2	Male	OSA	inosine	Nucleotide	Purine Metabolism, (Hypo)Xanthine/Inosine containing
isoleucine	1.10384	0.903281	1.34893	0.102305	1417	0.334194	0.862303	Yes	model_3	Male	OSA	isoleucine	Amino Acid	Leucine, Isoleucine and Valine Metabolism
isoleucine	1.18986	0.991066	1.42852	0.0932688	1496	0.0623524	0.559072	Yes	model_1	Male	OSA	isoleucine	Amino Acid	Leucine, Isoleucine and Valine Metabolism
isoleucine	1.198	0.997017	1.4395	0.093695	1473	0.0538414	0.416773	Yes	model_2	Male	OSA	isoleucine	Amino Acid	Leucine, Isoleucine and Valine Metabolism
Iurobilinogen	1.07417	0.827668	1.39409	0.133006	1417	0.590625	0.836796	No	model_3	Male	OSA	I-urobilinogen	Cofactors and Vitamins	Hemoglobin and Porphyrin Metabolism
Iurobilinogen	1.10424	0.848802	1.43655	0.134227	1473	0.460077	0.7781	No	model_2	Male	OSA	I-urobilinogen	Cofactors and Vitamins	Hemoglobin and Porphyrin Metabolism
Iurobilinogen	1.10529	0.847532	1.44144	0.135476	1496	0.459954	0.632732	No	model_1	Male	OSA	I-urobilinogen	Cofactors and Vitamins	Hemoglobin and Porphyrin Metabolism
kynurenate	1.13433	0.968763	1.32819	0.0804988	1417	0.117403	0.797631	Yes	model_3	Male	OSA	kynurenate	Amino Acid	Tryptophan Metabolism
kynurenate	1.12413	0.957538	1.31972	0.0818388	1496	0.152773	0.651622	Yes	model_1	Male	OSA	kynurenate	Amino Acid	Tryptophan Metabolism
kynurenate	1.1379	0.969661	1.33532	0.0816282	1473	0.113518	0.566752	Yes	model_2	Male	OSA	kynurenate	Amino Acid	Tryptophan Metabolism
kynurenine	0.955733	0.814044	1.12208	0.0818697	1417	0.580242	0.934361	Yes	model_3	Male	OSA	kynurenine	Amino Acid	Tryptophan Metabolism
kynurenine	0.992003	0.850008	1.15772	0.0788164	1473	0.918863	0.966562	Yes	model_2	Male	OSA	kynurenine	Amino Acid	Tryptophan Metabolism
kynurenine	0.997718	0.855651	1.16337	0.0783719	1496	0.976748	0.985298	Yes	model_1	Male	OSA	kynurenine	Amino Acid	Tryptophan Metabolism
lactate	0.972693	0.837884	1.12919	0.0761167	1473	0.71605	0.908366	Yes	model_2	Male	OSA	lactate	Carbohydrate	Glycolysis, Gluconeogenesis, and Pyruvate Metabolism
lactate	0.96406	0.831555	1.11768	0.0754367	1496	0.627539	0.902958	Yes	model_1	Male	OSA	lactate	Carbohydrate	Glycolysis, Gluconeogenesis, and Pyruvate Metabolism
lactate	0.891387	0.744918	1.06666	0.0915841	1417	0.209325	0.797631	Yes	model_3	Male	OSA	lactate	Carbohydrate	Glycolysis, Gluconeogenesis, and Pyruvate Metabolism
laurylcarnitineC12	1.00315	0.861087	1.16865	0.0779101	1496	0.96781	0.985298	Yes	model_1	Male	OSA	laurylcarnitine (C12)	Lipid	Fatty Acid Metabolism(Acyl Carnitine)
laurylcarnitineC12	0.984948	0.843817	1.14968	0.0789047	1417	0.847573	0.972122	Yes	model_3	Male	OSA	laurylcarnitine (C12)	Lipid	Fatty Acid Metabolism(Acyl Carnitine)
laurylcarnitineC12	1.0212	0.878811	1.18666	0.0766135	1473	0.784233	0.92634	Yes	model_2	Male	OSA	laurylcarnitine (C12)	Lipid	Fatty Acid Metabolism(Acyl Carnitine)
leucine	1.18125	0.990219	1.40912	0.0899992	1496	0.0641996	0.559072	Yes	model_1	Male	OSA	leucine	Amino Acid	Leucine, Isoleucine and Valine Metabolism
leucine	1.10959	0.907089	1.3573	0.10281	1417	0.311777	0.847375	Yes	model_3	Male	OSA	leucine	Amino Acid	Leucine, Isoleucine and Valine Metabolism
leucine	1.19491	1.00529	1.42028	0.0881569	1473	0.0433933	0.377884	Yes	model_2	Male	OSA	leucine	Amino Acid	Leucine, Isoleucine and Valine Metabolism
leucylglycine	1.03658	0.883969	1.21553	0.0812541	1496	0.658399	0.902958	Yes	model_1	Male	OSA	leucylglycine	Peptide	Dipeptide
leucylglycine	1.06022	0.909806	1.2355	0.0780619	1417	0.453788	0.916527	Yes	model_3	Male	OSA	leucylglycine	Peptide	Dipeptide
leucylglycine	1.02331	0.876741	1.19438	0.07887	1473	0.770174	0.919807	Yes	model_2	Male	OSA	leucylglycine	Peptide	Dipeptide
linoleate182n6	1.17651	0.99949	1.38487	0.0831936	1417	0.0507161	0.797631	Yes	model_3	Male	OSA	linoleate (18:2n6)	Lipid	Polyunsaturated Fatty Acid (n3 and n6)
linoleate182n6	1.08622	0.928149	1.27121	0.080238	1496	0.30267	0.89096	Yes	model_1	Male	OSA	linoleate (18:2n6)	Lipid	Polyunsaturated Fatty Acid (n3 and n6)
linoleate182n6	1.1149	0.951052	1.30698	0.0810987	1473	0.179866	0.626532	Yes	model_2	Male	OSA	linoleate (18:2n6)	Lipid	Polyunsaturated Fatty Acid (n3 and n6)
linolenoylGPC183	0.87558	0.743023	1.03178	0.0837548	1417	0.112647	0.797631	Yes	model_3	Male	OSA	1-linolenoyl-GPC (18:3)*	Lipid	Lysophospholipid
linolenoylGPC183	0.949424	0.815365	1.10553	0.0776632	1496	0.503966	0.902958	Yes	model_1	Male	OSA	1-linolenoyl-GPC (18:3)*	Lipid	Lysophospholipid
linolenoylGPC183	0.95675	0.823576	1.11146	0.0764728	1473	0.563161	0.871141	Yes	model_2	Male	OSA	1-linolenoyl-GPC (18:3)*	Lipid	Lysophospholipid
linoleoyl2arachidonoylGPC182204n6	1.00304	0.830921	1.21081	0.0960488	1417	0.974792	0.993812	Yes	model_3	Male	OSA	1-linoleoyl-2-arachidonoyl-GPC (18:2/20:4n6)*	Lipid	Phosphatidylcholine (PC)
linoleoyl2arachidonoylGPC182204n6	1.04788	0.906188	1.21174	0.0741236	1496	0.528027	0.902958	Yes	model_1	Male	OSA	1-linoleoyl-2-arachidonoyl-GPC (18:2/20:4n6)*	Lipid	Phosphatidylcholine (PC)
linoleoyl2arachidonoylGPC182204n6	1.05985	0.911788	1.23195	0.0767709	1473	0.44899	0.871141	Yes	model_2	Male	OSA	1-linoleoyl-2-arachidonoyl-GPC (18:2/20:4n6)*	Lipid	Phosphatidylcholine (PC)
linoleoylcarnitineC182	1.05864	0.915364	1.22435	0.0741942	1496	0.442435	0.902958	Yes	model_1	Male	OSA	linoleoylcarnitine (C18:2)*	Lipid	Fatty Acid Metabolism(Acyl Carnitine)
linoleoylcarnitineC182	1.07414	0.929094	1.24183	0.0740123	1473	0.33389	0.772709	Yes	model_2	Male	OSA	linoleoylcarnitine (C18:2)*	Lipid	Fatty Acid Metabolism(Acyl Carnitine)
linoleoylcarnitineC182	1.10026	0.948091	1.27685	0.0759451	1417	0.208351	0.797631	Yes	model_3	Male	OSA	linoleoylcarnitine (C18:2)*	Lipid	Fatty Acid Metabolism(Acyl Carnitine)
linoleoylethanolamide	1.12369	0.990045	1.27538	0.0646051	1496	0.0710525	0.571153	Yes	model_1	Male	OSA	linoleoyl ethanolamide	Lipid	Endocannabinoid
linoleoylethanolamide	1.14495	1.00635	1.30263	0.0658298	1473	0.0397655	0.362744	Yes	model_2	Male	OSA	linoleoyl ethanolamide	Lipid	Endocannabinoid
linoleoylethanolamide	1.14934	1.00158	1.3189	0.0702092	1417	0.047423	0.797631	Yes	model_3	Male	OSA	linoleoyl ethanolamide	Lipid	Endocannabinoid
linoleoylGPA182	0.977094	0.85922	1.11114	0.0655907	1496	0.723867	0.902958	Yes	model_1	Male	OSA	1-linoleoyl-GPA (18:2)*	Lipid	Lysophospholipid
linoleoylGPA182	0.995804	0.869764	1.14011	0.069045	1417	0.951436	0.98638	Yes	model_3	Male	OSA	1-linoleoyl-GPA (18:2)*	Lipid	Lysophospholipid
linoleoylGPA182	0.966211	0.84937	1.09913	0.0657588	1473	0.601176	0.881009	Yes	model_2	Male	OSA	1-linoleoyl-GPA (18:2)*	Lipid	Lysophospholipid
linoleoylGPE182	1.00153	0.861516	1.16431	0.0768342	1496	0.984073	0.985298	Yes	model_1	Male	OSA	1-linoleoyl-GPE (18:2)*	Lipid	Lysophospholipid
linoleoylGPE182	0.89813	0.75951	1.06205	0.0855313	1417	0.209062	0.797631	Yes	model_3	Male	OSA	1-linoleoyl-GPE (18:2)*	Lipid	Lysophospholipid
linoleoylGPE182	0.998681	0.856313	1.16472	0.0784688	1473	0.986578	0.996518	Yes	model_2	Male	OSA	1-linoleoyl-GPE (18:2)*	Lipid	Lysophospholipid
linoleoyllinoleoylglycerol1821821	1.19108	1.02064	1.38999	0.0787913	1496	0.0264656	0.515957	Yes	model_1	Male	OSA	linoleoyl-linoleoyl-glycerol (18:2/18:2) [1]*	Lipid	Diacylglycerol
linoleoyllinoleoylglycerol1821821	1.05366	0.883202	1.25702	0.0900364	1417	0.561545	0.934361	Yes	model_3	Male	OSA	linoleoyl-linoleoyl-glycerol (18:2/18:2) [1]*	Lipid	Diacylglycerol
linoleoyllinoleoylglycerol1821821	1.21183	1.03706	1.41606	0.0794617	1473	0.0156104	0.306127	Yes	model_2	Male	OSA	linoleoyl-linoleoyl-glycerol (18:2/18:2) [1]*	Lipid	Diacylglycerol
lysine	1.09525	0.925238	1.2965	0.0860638	1417	0.290451	0.847375	Yes	model_3	Male	OSA	lysine	Amino Acid	Lysine Metabolism
lysine	1.09237	0.926279	1.28825	0.0841488	1473	0.29374	0.721271	Yes	model_2	Male	OSA	lysine	Amino Acid	Lysine Metabolism
lysine	1.06211	0.89535	1.25993	0.0871416	1496	0.489258	0.902958	Yes	model_1	Male	OSA	lysine	Amino Acid	Lysine Metabolism
malate	0.927423	0.790609	1.08791	0.0814317	1496	0.354828	0.902958	Yes	model_1	Male	OSA	malate	Energy	TCA Cycle
malate	0.907018	0.765169	1.07516	0.086768	1417	0.260692	0.80493	Yes	model_3	Male	OSA	malate	Energy	TCA Cycle
malate	0.949888	0.812898	1.10996	0.0794581	1473	0.517617	0.871141	Yes	model_2	Male	OSA	malate	Energy	TCA Cycle
methionine	1.0599	0.902547	1.2447	0.0819963	1417	0.477997	0.916527	Yes	model_3	Male	OSA	methionine	Amino Acid	Methionine, Cysteine, SAM and Taurine Metabolism
methionine	1.03505	0.892018	1.20101	0.0758756	1496	0.649835	0.902958	Yes	model_1	Male	OSA	methionine	Amino Acid	Methionine, Cysteine, SAM and Taurine Metabolism
methionine	1.02495	0.880485	1.19313	0.0775151	1473	0.750508	0.908366	Yes	model_2	Male	OSA	methionine	Amino Acid	Methionine, Cysteine, SAM and Taurine Metabolism
methioninesulfoxide	0.978108	0.851567	1.12345	0.0706849	1473	0.754164	0.908366	Yes	model_2	Male	OSA	methionine sulfoxide	Amino Acid	Methionine, Cysteine, SAM and Taurine Metabolism
methioninesulfoxide	1.02245	0.889866	1.17478	0.0708587	1417	0.754072	0.944286	Yes	model_3	Male	OSA	methionine sulfoxide	Amino Acid	Methionine, Cysteine, SAM and Taurine Metabolism
methioninesulfoxide	0.976849	0.850588	1.12185	0.0706142	1496	0.740109	0.905856	Yes	model_1	Male	OSA	methionine sulfoxide	Amino Acid	Methionine, Cysteine, SAM and Taurine Metabolism
methyl2oxobutyrate	1.15682	0.996838	1.34247	0.0759379	1417	0.0550735	0.797631	Yes	model_3	Male	OSA	3-methyl-2-oxobutyrate	Amino Acid	Leucine, Isoleucine and Valine Metabolism
methyl2oxobutyrate	1.19389	1.03442	1.37795	0.073152	1473	0.0154099	0.306127	Yes	model_2	Male	OSA	3-methyl-2-oxobutyrate	Amino Acid	Leucine, Isoleucine and Valine Metabolism
methyl2oxobutyrate	1.16637	1.01533	1.33988	0.0707561	1496	0.0296243	0.515957	Yes	model_1	Male	OSA	3-methyl-2-oxobutyrate	Amino Acid	Leucine, Isoleucine and Valine Metabolism
methyl2oxopentanoate	1.16936	0.986131	1.38663	0.0869499	1417	0.071959	0.797631	Yes	model_3	Male	OSA	4-methyl-2-oxopentanoate	Amino Acid	Leucine, Isoleucine and Valine Metabolism
methyl2oxopentanoate	1.18635	1.00405	1.40176	0.0851246	1496	0.0447007	0.539157	Yes	model_1	Male	OSA	4-methyl-2-oxopentanoate	Amino Acid	Leucine, Isoleucine and Valine Metabolism
methyl2oxopentanoate	1.23033	1.0527	1.43793	0.0795531	1473	0.00917185	0.306127	Yes	model_2	Male	OSA	4-methyl-2-oxopentanoate	Amino Acid	Leucine, Isoleucine and Valine Metabolism
methylguanine	1.00857	0.891717	1.14075	0.0628289	1473	0.891901	0.94623	Yes	model_2	Male	OSA	7-methylguanine	Nucleotide	Purine Metabolism, Guanine containing
methylguanine	0.981287	0.856333	1.12447	0.0694929	1417	0.785754	0.960638	Yes	model_3	Male	OSA	7-methylguanine	Nucleotide	Purine Metabolism, Guanine containing
methylguanine	1.01567	0.900988	1.14495	0.061128	1496	0.799231	0.927996	Yes	model_1	Male	OSA	7-methylguanine	Nucleotide	Purine Metabolism, Guanine containing
methylhistamine	0.892936	0.790745	1.00833	0.0620099	1417	0.0678258	0.797631	Yes	model_3	Male	OSA	1-methylhistamine	Amino Acid	Histidine Metabolism
methylhistamine	0.902557	0.796497	1.02274	0.0637799	1473	0.107956	0.566752	Yes	model_2	Male	OSA	1-methylhistamine	Amino Acid	Histidine Metabolism
methylhistamine	0.921333	0.816827	1.03921	0.0614256	1496	0.182248	0.688204	Yes	model_1	Male	OSA	1-methylhistamine	Amino Acid	Histidine Metabolism
methylhistidine1	0.985806	0.85104	1.14191	0.0750002	1417	0.848832	0.972122	Yes	model_3	Male	OSA	1-methylhistidine	Amino Acid	Histidine Metabolism
methylhistidine1	1.03083	0.895475	1.18664	0.0718189	1473	0.67245	0.899587	Yes	model_2	Male	OSA	1-methylhistidine	Amino Acid	Histidine Metabolism
methylhistidine1	1.03102	0.895818	1.18664	0.07172	1496	0.670106	0.902958	Yes	model_1	Male	OSA	1-methylhistidine	Amino Acid	Histidine Metabolism
methylhistidine3	1.04499	0.907233	1.20367	0.0721261	1473	0.541731	0.871141	Yes	model_2	Male	OSA	3-methylhistidine	Amino Acid	Histidine Metabolism
methylhistidine3	1.03602	0.89016	1.20579	0.0774203	1417	0.647592	0.936482	Yes	model_3	Male	OSA	3-methylhistidine	Amino Acid	Histidine Metabolism
methylhistidine3	1.03458	0.899287	1.19022	0.0715025	1496	0.634503	0.902958	Yes	model_1	Male	OSA	3-methylhistidine	Amino Acid	Histidine Metabolism
methylnicotinamide	1.09566	0.934035	1.28525	0.0814271	1417	0.261891	0.80493	Yes	model_3	Male	OSA	1-methylnicotinamide	Cofactors and Vitamins	Nicotinate and Nicotinamide Metabolism
methylnicotinamide	1.09526	0.946767	1.26705	0.074335	1473	0.22091	0.677938	Yes	model_2	Male	OSA	1-methylnicotinamide	Cofactors and Vitamins	Nicotinate and Nicotinamide Metabolism
methylnicotinamide	1.1021	0.956868	1.26937	0.0720943	1496	0.177514	0.688204	Yes	model_1	Male	OSA	1-methylnicotinamide	Cofactors and Vitamins	Nicotinate and Nicotinamide Metabolism
methylthioadenosineMTA	1.15528	0.975197	1.36861	0.0864577	1496	0.095017	0.574069	Yes	model_1	Male	OSA	5-methylthioadenosine (MTA)	Amino Acid	Polyamine Metabolism
methylthioadenosineMTA	1.11857	0.936627	1.33585	0.0905703	1417	0.216036	0.797631	Yes	model_3	Male	OSA	5-methylthioadenosine (MTA)	Amino Acid	Polyamine Metabolism
methylthioadenosineMTA	1.16679	0.983326	1.38448	0.0872798	1473	0.0771698	0.500831	Yes	model_2	Male	OSA	5-methylthioadenosine (MTA)	Amino Acid	Polyamine Metabolism
methyluridineribothymidine	1.03121	0.892976	1.19085	0.0734338	1417	0.675555	0.936482	Yes	model_3	Male	OSA	5-methyluridine (ribothymidine)	Nucleotide	Pyrimidine Metabolism, Uracil containing
methyluridineribothymidine	1.02282	0.888538	1.17739	0.0718062	1473	0.753363	0.908366	Yes	model_2	Male	OSA	5-methyluridine (ribothymidine)	Nucleotide	Pyrimidine Metabolism, Uracil containing
methyluridineribothymidine	1.03644	0.902678	1.19002	0.0704992	1496	0.611693	0.902958	Yes	model_1	Male	OSA	5-methyluridine (ribothymidine)	Nucleotide	Pyrimidine Metabolism, Uracil containing
methylxanthine3	0.90941	0.784207	1.0546	0.0755728	1417	0.208925	0.797631	Yes	model_3	Male	OSA	3-methylxanthine	Xenobiotics	Xanthine Metabolism
methylxanthine3	0.895927	0.772887	1.03856	0.0753707	1496	0.14482	0.648792	Yes	model_1	Male	OSA	3-methylxanthine	Xenobiotics	Xanthine Metabolism
methylxanthine3	0.898671	0.778474	1.03743	0.073256	1473	0.144724	0.617293	Yes	model_2	Male	OSA	3-methylxanthine	Xenobiotics	Xanthine Metabolism
methylxanthine7	0.865321	0.74953	0.999001	0.073293	1473	0.0484225	0.404812	Yes	model_2	Male	OSA	7-methylxanthine	Xenobiotics	Xanthine Metabolism
methylxanthine7	0.888576	0.768118	1.02792	0.0743247	1417	0.111959	0.797631	Yes	model_3	Male	OSA	7-methylxanthine	Xenobiotics	Xanthine Metabolism
methylxanthine7	0.86863	0.750124	1.00586	0.0748362	1496	0.0598428	0.559072	Yes	model_1	Male	OSA	7-methylxanthine	Xenobiotics	Xanthine Metabolism
myristoleoylcarnitineC141	1.13111	0.968611	1.32087	0.0791281	1417	0.119481	0.797631	Yes	model_3	Male	OSA	myristoleoylcarnitine (C14:1)*	Lipid	Fatty Acid Metabolism(Acyl Carnitine)
myristoleoylcarnitineC141	1.0681	0.921288	1.2383	0.0754394	1496	0.382515	0.902958	Yes	model_1	Male	OSA	myristoleoylcarnitine (C14:1)*	Lipid	Fatty Acid Metabolism(Acyl Carnitine)
myristoleoylcarnitineC141	1.09509	0.948245	1.26468	0.073459	1473	0.216246	0.677938	Yes	model_2	Male	OSA	myristoleoylcarnitine (C14:1)*	Lipid	Fatty Acid Metabolism(Acyl Carnitine)
myristoylcarnitineC14	1.24335	0.868968	1.77902	0.182784	1473	0.233414	0.7781	No	model_2	Male	OSA	myristoylcarnitine (C14)	Lipid	Fatty Acid Metabolism(Acyl Carnitine)
myristoylcarnitineC14	1.15621	0.80343	1.66391	0.185723	1417	0.43448	0.836796	No	model_3	Male	OSA	myristoylcarnitine (C14)	Lipid	Fatty Acid Metabolism(Acyl Carnitine)
myristoylcarnitineC14	1.17438	0.815236	1.69174	0.186233	1496	0.388077	0.632732	No	model_1	Male	OSA	myristoylcarnitine (C14)	Lipid	Fatty Acid Metabolism(Acyl Carnitine)
N1acetylspermidine	1.05552	0.921802	1.20864	0.0691134	1417	0.434293	0.898686	Yes	model_3	Male	OSA	N('1)-acetylspermidine	Amino Acid	Polyamine Metabolism
N1acetylspermidine	1.0103	0.8741	1.16773	0.0738833	1473	0.889654	0.94623	Yes	model_2	Male	OSA	N('1)-acetylspermidine	Amino Acid	Polyamine Metabolism
N1acetylspermidine	1.00219	0.868815	1.15604	0.0728634	1496	0.976058	0.985298	Yes	model_1	Male	OSA	N('1)-acetylspermidine	Amino Acid	Polyamine Metabolism
N1Methyl2pyridone5carboxamide	1.24489	1.07622	1.44	0.0742838	1417	0.00319009	0.666728	Yes	model_3	Male	OSA	N1-Methyl-2-pyridone-5-carboxamide	Cofactors and Vitamins	Nicotinate and Nicotinamide Metabolism
N1Methyl2pyridone5carboxamide	1.19529	1.05485	1.35443	0.0637694	1496	0.00515095	0.35885	Yes	model_1	Male	OSA	N1-Methyl-2-pyridone-5-carboxamide	Cofactors and Vitamins	Nicotinate and Nicotinamide Metabolism
N1Methyl2pyridone5carboxamide	1.21428	1.06778	1.38088	0.0655982	1473	0.00307938	0.29561	Yes	model_2	Male	OSA	N1-Methyl-2-pyridone-5-carboxamide	Cofactors and Vitamins	Nicotinate and Nicotinamide Metabolism
N1methyladenosine	0.910256	0.760821	1.08904	0.0914939	1417	0.304087	0.847375	Yes	model_3	Male	OSA	N1-methyladenosine	Nucleotide	Purine Metabolism, Adenine containing
N1methyladenosine	0.951467	0.806069	1.12309	0.0846096	1473	0.556531	0.871141	Yes	model_2	Male	OSA	N1-methyladenosine	Nucleotide	Purine Metabolism, Adenine containing
N1methyladenosine	0.966699	0.825129	1.13256	0.0807892	1496	0.675058	0.902958	Yes	model_1	Male	OSA	N1-methyladenosine	Nucleotide	Purine Metabolism, Adenine containing
N4acetylcytidine	0.97643	0.845458	1.12769	0.0734823	1496	0.745489	0.905856	Yes	model_1	Male	OSA	N4-acetylcytidine	Nucleotide	Pyrimidine Metabolism, Cytidine containing
N4acetylcytidine	0.975322	0.846936	1.12317	0.0720114	1473	0.728595	0.908366	Yes	model_2	Male	OSA	N4-acetylcytidine	Nucleotide	Pyrimidine Metabolism, Cytidine containing
[truncated: 289 more rows]

## Sheet: suppl.tbl8
Supplementary Table S8. Single metabolite associations between AHI and the common (HCHS/SOL-MESA) set of metabolites among females in HCHS/SOL.
[truncated: 658 more rows]

[truncated: 15 more sheets: suppl.tbl9, suppl.tbl10, suppl.tbl11, suppl.tbl12, suppl.tbl13, suppl.tbl14, suppl.tbl15, suppl.tbl16, suppl.tbl17, suppl.tbl18, suppl.tbl19, suppl.tbl20, suppl.tbl21, suppl.tbl22, suppl.f4]
